# Supplementary material for: Genome-Wide Identification and Expression Analysis of NPF Genes in Cucumber (Cucumis sativus L.)
Source: Plants (Basel). 2023 Mar 9;12(6):1252. doi: 10.3390/plants12061252 (PMC10057324; doi:10.3390/plants12061252)
Supplement: Supplementary file 1 [file plants-12-01252-s001.zip › Table S1.xlsx]

## Sheet: Sheet1
Table S1. Characteristics of the NPF family genes in cucumber.
Gene Name	Old Name	Gene ID	Chromosome	Start	End	Number of amino acids	MW(kDa)	pI	Instability index	GRAVY
CsNPF1.1		CsaV3_7G033440	chr7	21067469	21072748	623	68.6457	7.07	51.72	0.153
CsNPF1.2		CsaV3_2G030960	chr2	20357228	20358857	464	62.2193	8.64	42.53	0.255
CsNPF1.3		CsaV3_2G030930	chr2	20349257	20352417	581	58.8663	5.66	42.64	0.373
CsNPF1.4		CsaV3_1G024440	chr1	14040878	14042885	582	54.3643	9.46	37.65	0.272
CsNPF2.1		CsaV3_1G033540	chr1	20629692	20634750	568	64.7208	8.64	31.05	0.395
CsNPF2.2		CsaV3_1G033560	chr1	20644707	20649344	491	63.4576	7.58	36.97	0.373
CsNPF2.3		CsaV3_1G033600	chr1	20690313	20695703	570	68.1345	8.2	35.32	0.372
CsNPF2.4		CsaV3_1G007960	chr1	5037201	5039771	582	64.0341	9.25	33.45	0.27
CsNPF2.5		CsaV3_4G025480	chr4	14970615	14972709	572	67.5108	8.78	30.67	0.301
CsNPF2.6	CsNRT1.7	CsaV3_1G002110	chr1	1366593	1369991	585	65.0701	9.15	31.26	0.317
CsNPF2.7	CsNRT1.9	CsaV3_1G002120	chr1	1372505	1374934	589	65.7723	8.22	34.63	0.223
CsNPF2.8		CsaV3_5G032220	chr5	26139363	26143062	598	64.3868	9.12	35.25	0.21
CsNPF3.1		CsaV3_6G003430	chr6	2660590	2667040	584	65.1151	9.18	28.88	0.208
CsNPF3.2		CsaV3_3G039930	chr3	32802680	32807284	604	65.5791	8.44	38.99	0.215
CsNPF4.1		CsaV3_2G007400	chr2	3746712	3750128	612	64.0674	6.58	33.37	0.198
CsNPF4.2		CsaV3_3G006650	chr3	5820860	5825813	613	66.594	8.28	38.54	0.207
CsNPF4.3		CsaV3_5G039430	chr5	31187932	31192151	577	62.051	8.36	41.86	0.302
CsNPF4.4	CsNRT1.2b	CsaV3_1G002140	chr1	1386425	1390336	618	68.3218	8.66	42.19	0.255
CsNPF4.5	CsNRT1.2a	CsaV3_5G032350	chr5	26194206	26200525	583	64.3068	7.24	46.83	0.284
CsNPF4.6	CsNRT1.2c	CsaV3_6G036160	chr6	20085995	20092079	575	63.1628	9.46	46	0.367
CsNPF4.7		CsaV3_6G051180	chr6	29796796	29799101	416	63.7117	6.86	38.19	0.102
CsNPF4.8		CsaV3_2G028250	chr2	18619373	18625758	555	50.6607	7.94	40.42	0.191
CsNPF5.1		CsaV3_5G010820	chr5	6758364	6766900	586	60.5423	9.1	33.31	0.213
CsNPF5.2		CsaV3_2G012580	chr2	10109561	10115707	592	66.2756	9.57	34.57	0.212
CsNPF5.3		CsaV3_3G028210	chr3	24699428	24702220	601	66.543	8.51	31.04	0.186
CsNPF5.4		CsaV3_3G011820	chr3	9170492	9175153	601	66.688	9.5	33.81	0.244
CsNPF5.5		CsaV3_3G011830	chr3	9176507	9179954	599	66.9807	9.25	35.36	0.24
CsNPF5.6		CsaV3_3G011840	chr3	9181802	9186465	582	64.8189	9.36	27.94	0.261
CsNPF5.7		CsaV3_3G011850	chr3	9190519	9194219	623	67.471	9.15	34.46	0.1
CsNPF5.8		CsaV3_5G036750	chr5	28889338	28893717	592	62.0579	8.84	39.39	0.243
CsNPF5.9		CsaV3_3G034470	chr3	29215798	29222047	588	65.9764	8.59	29.52	0.217
CsNPF5.10		CsaV3_4G025540	chr4	15018718	15026004	607	70.4839	9.28	36.77	0.198
CsNPF5.11		CsaV3_3G042000	chr3	34180904	34187847	560	68.7848	8.75	35.44	0.277
CsNPF5.12		CsaV3_5G040500	chr5	31847734	31849769	568	65.7009	8.27	30.47	0.566
CsNPF5.13		CsaV3_5G040510	chr5	31850790	31852953	549	62.2779	6.19	32.11	0.528
CsNPF5.14		CsaV3_5G004800	chr5	3109614	3111793	565	62.5706	7.11	42.08	0.364
CsNPF5.15		CsaV3_5G004810	chr5	3113758	3121154	563	65.3727	6.08	36.64	0.457
CsNPF5.16		CsaV3_5G004770	chr5	3099891	3101912	563	54.8407	8.02	40.75	0.37
CsNPF5.17		CsaV3_5G040490	chr5	31843944	31847442	600	65.2857	5.64	41.39	0.401
CsNPF6.1		CsaV3_4G002150	chr4	1277647	1280532	637	63.8977	8.99	33.13	0.247
CsNPF6.2	CsNRT1.4b	CsaV3_1G030010	chr1	16776353	16781506	580	63.1446	9.15	31.18	0.391
CsNPF6.3	CsNRT1.4a	CsaV3_2G002800	chr2	1254997	1260824	536	64.7555	9.22	27.9	0.452
CsNPF6.4		CsaV3_5G004050	chr5	2676969	2681210	591	66.922	9.01	32.64	0.351
CsNPF6.5	CsNRT1.1	CsaV3_3G002970	chr3	2456721	2464079	593	65.869	8.97	35.31	0.29
CsNPF6.6	CsNRT1.3	CsaV3_2G034610	chr2	23006569	23009791	589	68.5437	8.99	22.14	0.319
CsNPF7.1	CsNRT1.5c	CsaV3_1G042330	chr1	27276574	27279518	620	64.6919	4.99	34.08	0.229
CsNPF7.2		CsaV3_3G001980	chr3	1544889	1550672	601	67.5809	7.5	27.98	0.23
CsNPF7.3	CsNRT1.5a	CsaV3_3G010210	chr3	8211888	8216309	597	63.3635	8.1	28.31	0.309
CsNPF7.4		CsaV3_6G006280	chr6	5259658	5265067	652	72.5224	7.5	34.57	0.207
CsNPF7.5	CsNRT1.5b	CsaV3_3G049430	chr3	40296645	40301601	602	70.0593	6.43	31.46	0.235
CsNPF7.6		CsaV3_1G016940	chr1	11477181	11479833	577	63.1544	7.08	30.46	0.251
CsNPF8.1		CsaV3_6G016410	chr6	12291966	12297146	570	46.8817	8.5	28.85	0.199
CsNPF8.2		CsaV3_3G034140	chr3	29090085	29093457	569	62.7256	8.49	26.79	0.248
CsNPF8.3		CsaV3_5G017330	chr5	13912491	13919371	497	65.2186	6.52	24.63	0.128
