# Supplementary material for: Genome-Wide Identification and Expression Analysis of NPF Genes in Cucumber (Cucumis sativus L.)
Source: Plants (Basel). 2023 Mar 9;12(6):1252. doi: 10.3390/plants12061252 (PMC10057324; doi:10.3390/plants12061252)
Supplement: Supplementary file 1 [file plants-12-01252-s001.zip › Table S2.xlsx]

## Sheet: Sheet1
Table S3. The cis-regulatory elements identified in the promoter region of CsNPF genes.
Gene ID	Start	End	Type
CsaV3_1G002110	489	535	auxin-responsive
CsaV3_1G002110	1822	1868	auxin-responsive
CsaV3_1G002110	1282	1327	abscisic acid responsiveness
CsaV3_1G002110	531	578	abscisic acid responsiveness
CsaV3_1G002110	1054	1103	abscisic acid responsiveness
CsaV3_1G002110	1315	1362	abscisic acid responsiveness
CsaV3_1G002110	1281	1327	nitrogen responsive
CsaV3_1G002110	497	542	MeJA-responsiveness
CsaV3_1G002110	8	57	salicylic acid responsiveness
CsaV3_1G002110	1917	1964	gibberellin-responsiveness
CsaV3_1G002110	372	420	ethylene responsiveness
CsaV3_1G002110	378	426	ethylene responsiveness
CsaV3_1G002110	786	834	ethylene responsiveness
CsaV3_1G002110	1671	1717	drought and abscisic acid responsive
CsaV3_1G002110	1835	1881	drought and abscisic acid responsive
CsaV3_1G002110	1694	1740	nitrogen responsive
CsaV3_1G002110	497	542	MeJA-responsiveness
CsaV3_1G002110	243	292	defense and stress responsiveness
CsaV3_1G002110	1184	1233	defense and stress responsiveness
CsaV3_1G002110	1886	1935	defense and stress responsiveness
CsaV3_1G002110	1331	1377	nitrogen responsive
CsaV3_1G002110	1451	1497	nitrogen responsive
CsaV3_1G002110	1532	1578	nitrogen responsive
CsaV3_1G002110	1727	1773	nitrogen responsive
CsaV3_1G002110	198	247	wound-responsive
CsaV3_1G002110	199	247	wound-responsive
CsaV3_1G002110	253	302	wound-responsive
CsaV3_1G002120	423	468	MeJA-responsiveness
CsaV3_1G002120	1472	1518	nitrogen responsive
CsaV3_1G002120	1871	1917	drought and abscisic acid responsive
CsaV3_1G002120	869	917	ethylene responsiveness
CsaV3_1G002120	1655	1703	ethylene responsiveness
CsaV3_1G002120	455	501	nitrogen responsive
CsaV3_1G002120	492	538	nitrogen responsive
CsaV3_1G002120	557	603	nitrogen responsive
CsaV3_1G002120	1387	1433	nitrogen responsive
CsaV3_1G002120	1854	1900	nitrogen responsive
CsaV3_1G002120	256	302	nitrogen responsive
CsaV3_1G002120	704	750	nitrogen responsive
CsaV3_1G002120	1137	1183	nitrogen responsive
CsaV3_1G002120	1327	1373	nitrogen responsive
CsaV3_1G002120	1901	1947	nitrogen responsive
CsaV3_1G002120	1472	1517	abscisic acid responsiveness
CsaV3_1G002120	256	302	drought-inducibility
CsaV3_1G002120	1137	1183	drought-inducibility
CsaV3_1G002120	1901	1947	drought-inducibility
CsaV3_1G002120	1424	1474	salicylic acid responsiveness
CsaV3_1G002120	423	468	MeJA-responsiveness
CsaV3_1G002140	1290	1339	salicylic acid responsiveness
CsaV3_1G002140	222	268	drought-inducibility
CsaV3_1G002140	1236	1282	drought-inducibility
CsaV3_1G002140	1964	2010	drought-inducibility
CsaV3_1G002140	604	650	nitrogen responsive
CsaV3_1G002140	834	880	nitrogen responsive
CsaV3_1G002140	1277	1323	nitrogen responsive
CsaV3_1G002140	418	467	abscisic acid responsiveness
CsaV3_1G002140	1781	1830	abscisic acid responsiveness
CsaV3_1G002140	1783	1830	abscisic acid responsiveness
CsaV3_1G002140	222	268	nitrogen responsive
CsaV3_1G002140	1236	1282	nitrogen responsive
CsaV3_1G002140	1964	2010	nitrogen responsive
CsaV3_1G002140	1282	1333	auxin-responsive
CsaV3_1G002140	604	649	abscisic acid responsiveness
CsaV3_1G002140	834	879	abscisic acid responsiveness
CsaV3_1G002140	1116	1161	abscisic acid responsiveness
CsaV3_1G002140	1277	1322	abscisic acid responsiveness
CsaV3_1G002140	276	325	wound-responsive
CsaV3_1G002140	1515	1561	nitrogen responsive
CsaV3_1G002140	1629	1675	nitrogen responsive
CsaV3_1G002140	1830	1876	nitrogen responsive
CsaV3_1G002140	1863	1909	nitrogen responsive
CsaV3_1G002140	1143	1192	defense and stress responsiveness
CsaV3_1G002140	740	786	nitrogen responsive
CsaV3_1G002140	1116	1162	nitrogen responsive
CsaV3_1G002140	1882	1928	nitrogen responsive
CsaV3_1G002140	117	163	drought and abscisic acid responsive
CsaV3_1G002140	295	341	drought and abscisic acid responsive
CsaV3_1G002140	633	679	drought and abscisic acid responsive
CsaV3_1G002140	1133	1179	drought and abscisic acid responsive
CsaV3_1G002140	532	579	auxin responsiveness
CsaV3_1G007960	1001	1046	MeJA-responsiveness
CsaV3_1G007960	1637	1683	nitrogen responsive
CsaV3_1G007960	528	574	drought and abscisic acid responsive
CsaV3_1G007960	620	666	drought and abscisic acid responsive
CsaV3_1G007960	676	722	drought and abscisic acid responsive
CsaV3_1G007960	837	883	drought and abscisic acid responsive
CsaV3_1G007960	937	983	drought and abscisic acid responsive
CsaV3_1G007960	1805	1852	nitrogen responsive
CsaV3_1G007960	657	703	nitrogen responsive
CsaV3_1G007960	699	745	nitrogen responsive
CsaV3_1G007960	1846	1892	nitrogen responsive
CsaV3_1G007960	686	733	abscisic acid responsiveness
CsaV3_1G007960	1637	1682	abscisic acid responsiveness
CsaV3_1G007960	1929	1976	gibberellin-responsive
CsaV3_1G007960	1001	1046	MeJA-responsiveness
CsaV3_1G016940	1112	1158	nitrogen responsive
CsaV3_1G016940	1098	1143	MeJA-responsiveness
CsaV3_1G016940	1423	1468	MeJA-responsiveness
CsaV3_1G016940	1426	1471	MeJA-responsiveness
CsaV3_1G016940	1057	1102	abscisic acid responsiveness
CsaV3_1G016940	1065	1113	abscisic acid responsiveness
CsaV3_1G016940	1067	1112	abscisic acid responsiveness
CsaV3_1G016940	1100	1145	abscisic acid responsiveness
CsaV3_1G016940	1112	1158	abscisic acid responsiveness
CsaV3_1G016940	1113	1158	abscisic acid responsiveness
CsaV3_1G016940	1640	1685	abscisic acid responsiveness
CsaV3_1G016940	665	712	abscisic acid responsiveness
CsaV3_1G016940	801	848	abscisic acid responsiveness
CsaV3_1G016940	976	1023	abscisic acid responsiveness
CsaV3_1G016940	134	180	nitrogen responsive
CsaV3_1G016940	517	563	nitrogen responsive
CsaV3_1G016940	1524	1570	nitrogen responsive
CsaV3_1G016940	1413	1461	ethylene responsiveness
CsaV3_1G016940	-1	45	drought and abscisic acid responsive
CsaV3_1G016940	269	315	drought and abscisic acid responsive
CsaV3_1G016940	695	741	drought and abscisic acid responsive
CsaV3_1G016940	1763	1809	drought and abscisic acid responsive
CsaV3_1G016940	1098	1143	MeJA-responsiveness
CsaV3_1G016940	1423	1468	MeJA-responsiveness
CsaV3_1G016940	1426	1471	MeJA-responsiveness
CsaV3_1G016940	1457	1506	defense and stress responsiveness
CsaV3_1G016940	1056	1102	nitrogen responsive
CsaV3_1G016940	1067	1113	nitrogen responsive
CsaV3_1G016940	1099	1145	nitrogen responsive
CsaV3_1G016940	1112	1158	nitrogen responsive
CsaV3_1G016940	1548	1594	nitrogen responsive
CsaV3_1G016940	1639	1685	nitrogen responsive
CsaV3_1G024440	1514	1561	abscisic acid responsiveness
CsaV3_1G024440	1545	1592	abscisic acid responsiveness
CsaV3_1G024440	525	572	gibberellin-responsive
CsaV3_1G024440	214	260	auxin-responsive
CsaV3_1G024440	225	271	auxin-responsive
CsaV3_1G024440	1374	1420	auxin-responsive
CsaV3_1G024440	1406	1452	auxin-responsive
CsaV3_1G024440	1475	1521	auxin-responsive
CsaV3_1G024440	86	131	abscisic acid responsiveness
CsaV3_1G024440	1099	1144	abscisic acid responsiveness
CsaV3_1G024440	1219	1267	abscisic acid responsiveness
CsaV3_1G024440	1221	1266	abscisic acid responsiveness
CsaV3_1G024440	1182	1227	MeJA-responsiveness
CsaV3_1G024440	735	784	salicylic acid responsiveness
CsaV3_1G024440	426	472	drought and abscisic acid responsive
CsaV3_1G024440	672	718	drought and abscisic acid responsive
CsaV3_1G024440	717	763	drought and abscisic acid responsive
CsaV3_1G024440	1052	1098	drought and abscisic acid responsive
CsaV3_1G024440	1429	1475	drought and abscisic acid responsive
CsaV3_1G024440	1954	2000	drought and abscisic acid responsive
CsaV3_1G024440	84	133	nitrogen responsive
CsaV3_1G024440	85	131	nitrogen responsive
CsaV3_1G024440	1060	1106	nitrogen responsive
CsaV3_1G024440	1098	1144	nitrogen responsive
CsaV3_1G024440	1221	1267	nitrogen responsive
CsaV3_1G024440	1182	1227	MeJA-responsiveness
CsaV3_1G024440	1172	1220	ethylene responsiveness
CsaV3_1G024440	1865	1913	ethylene responsiveness
CsaV3_1G024440	1484	1533	wound-responsive
CsaV3_1G024440	535	581	nitrogen responsive
CsaV3_1G024440	904	950	nitrogen responsive
CsaV3_1G024440	1497	1543	nitrogen responsive
CsaV3_1G024440	1693	1739	nitrogen responsive
CsaV3_1G030010	1220	1266	nitrogen responsive
CsaV3_1G030010	1799	1846	drought and abscisic acid responsive
CsaV3_1G030010	1959	2008	salicylic acid responsiveness
CsaV3_1G030010	459	506	abscisic acid responsiveness
CsaV3_1G030010	723	770	abscisic acid responsiveness
CsaV3_1G030010	1220	1266	abscisic acid responsiveness
CsaV3_1G030010	1221	1266	abscisic acid responsiveness
CsaV3_1G030010	1500	1546	nitrogen responsive
CsaV3_1G030010	1885	1931	nitrogen responsive
CsaV3_1G030010	577	623	drought and abscisic acid responsive
CsaV3_1G030010	1122	1171	defense and stress responsiveness
CsaV3_1G030010	554	600	nitrogen responsive
CsaV3_1G030010	1220	1266	nitrogen responsive
CsaV3_1G030010	1890	1938	ethylene responsiveness
CsaV3_1G030010	183	233	nitrogen responsive
CsaV3_1G030010	1707	1756	nitrogen responsive
CsaV3_1G033540	1821	1867	nitrogen responsive
CsaV3_1G033540	240	286	drought-inducibility
CsaV3_1G033540	727	773	drought-inducibility
CsaV3_1G033540	1150	1199	salicylic acid responsiveness
CsaV3_1G033540	1178	1225	drought and abscisic acid responsive
CsaV3_1G033540	261	308	gibberellin-responsive
CsaV3_1G033540	1889	1936	gibberellin-responsive
CsaV3_1G033540	720	766	auxin-responsive
CsaV3_1G033540	1693	1738	abscisic acid responsiveness
CsaV3_1G033540	1821	1867	abscisic acid responsiveness
CsaV3_1G033540	1822	1867	abscisic acid responsiveness
CsaV3_1G033540	355	402	abscisic acid responsiveness
CsaV3_1G033540	523	572	abscisic acid responsiveness
CsaV3_1G033540	589	636	abscisic acid responsiveness
CsaV3_1G033540	1643	1692	abscisic acid responsiveness
CsaV3_1G033540	1894	1943	abscisic acid responsiveness
CsaV3_1G033540	240	286	nitrogen responsive
CsaV3_1G033540	727	773	nitrogen responsive
CsaV3_1G033540	923	969	nitrogen responsive
CsaV3_1G033540	1421	1467	nitrogen responsive
CsaV3_1G033540	1547	1593	nitrogen responsive
CsaV3_1G033540	1664	1710	nitrogen responsive
CsaV3_1G033540	1817	1863	nitrogen responsive
CsaV3_1G033540	1935	1981	nitrogen responsive
CsaV3_1G033540	1950	1998	wound-responsive
CsaV3_1G033540	1009	1057	ethylene responsiveness
CsaV3_1G033540	740	786	drought and abscisic acid responsive
CsaV3_1G033540	1474	1520	drought and abscisic acid responsive
CsaV3_1G033540	1692	1740	nitrogen responsive
CsaV3_1G033540	1693	1739	nitrogen responsive
CsaV3_1G033540	1821	1867	nitrogen responsive
CsaV3_1G033560	-1	46	abscisic acid responsiveness
CsaV3_1G033560	1747	1794	abscisic acid responsiveness
CsaV3_1G033560	1527	1572	abscisic acid responsiveness
CsaV3_1G033560	1526	1572	nitrogen responsive
CsaV3_1G033560	94	140	low-temperature responsiveness
CsaV3_1G033560	113	160	gibberellin-responsiveness
CsaV3_1G033560	186	233	drought and abscisic acid responsive
CsaV3_1G033560	614	660	drought and abscisic acid responsive
CsaV3_1G033560	969	1015	drought and abscisic acid responsive
CsaV3_1G033560	1043	1089	drought and abscisic acid responsive
CsaV3_1G033560	194	240	nitrogen responsive
CsaV3_1G033560	1524	1572	nitrogen responsive
CsaV3_1G033560	337	385	ethylene responsiveness
CsaV3_1G033560	344	392	ethylene responsiveness
CsaV3_1G033560	482	530	ethylene responsiveness
CsaV3_1G033560	541	589	ethylene responsiveness
CsaV3_1G033560	1482	1530	ethylene responsiveness
CsaV3_1G033560	1500	1548	ethylene responsiveness
CsaV3_1G033560	110	157	nitrogen responsive
CsaV3_1G033560	1327	1373	nitrogen responsive
CsaV3_1G033600	1523	1570	gibberellin-responsive
CsaV3_1G033600	11	60	salicylic acid responsiveness
CsaV3_1G033600	451	496	MeJA-responsiveness
CsaV3_1G033600	595	640	MeJA-responsiveness
CsaV3_1G033600	647	692	MeJA-responsiveness
CsaV3_1G033600	1320	1365	MeJA-responsiveness
CsaV3_1G033600	280	326	auxin-responsive
CsaV3_1G033600	871	917	auxin-responsive
CsaV3_1G033600	953	999	nitrogen responsive
CsaV3_1G033600	696	743	abscisic acid responsiveness
CsaV3_1G033600	833	882	abscisic acid responsiveness
CsaV3_1G033600	945	992	abscisic acid responsiveness
CsaV3_1G033600	814	860	nitrogen responsive
CsaV3_1G033600	1298	1344	nitrogen responsive
CsaV3_1G033600	1523	1569	nitrogen responsive
CsaV3_1G033600	1585	1631	nitrogen responsive
CsaV3_1G033600	309	357	ethylene responsiveness
CsaV3_1G033600	1174	1222	ethylene responsiveness
CsaV3_1G033600	157	204	nitrogen responsive
CsaV3_1G033600	255	302	nitrogen responsive
CsaV3_1G033600	721	768	nitrogen responsive
CsaV3_1G033600	-4	42	drought and abscisic acid responsive
CsaV3_1G033600	825	871	drought and abscisic acid responsive
CsaV3_1G033600	1665	1711	drought and abscisic acid responsive
CsaV3_1G033600	1765	1811	drought and abscisic acid responsive
CsaV3_1G033600	451	496	MeJA-responsiveness
CsaV3_1G033600	595	640	MeJA-responsiveness
CsaV3_1G033600	647	692	MeJA-responsiveness
CsaV3_1G033600	1320	1365	MeJA-responsiveness
CsaV3_1G033600	1833	1882	defense and stress responsiveness
CsaV3_1G042330	1701	1748	gibberellin-responsive
CsaV3_1G042330	1610	1657	abscisic acid responsiveness
CsaV3_1G042330	21	72	auxin-responsive
CsaV3_1G042330	301	346	MeJA-responsiveness
CsaV3_1G042330	1520	1565	MeJA-responsiveness
CsaV3_1G042330	1794	1839	MeJA-responsiveness
CsaV3_1G042330	32	80	ethylene responsiveness
CsaV3_1G042330	550	598	ethylene responsiveness
CsaV3_1G042330	587	635	ethylene responsiveness
CsaV3_1G042330	680	728	ethylene responsiveness
CsaV3_1G042330	1359	1407	ethylene responsiveness
CsaV3_1G042330	799	849	nitrogen responsive
CsaV3_1G042330	4	50	drought and abscisic acid responsive
CsaV3_1G042330	1664	1710	drought and abscisic acid responsive
CsaV3_1G042330	301	346	MeJA-responsiveness
CsaV3_1G042330	1520	1565	MeJA-responsiveness
CsaV3_1G042330	1794	1839	MeJA-responsiveness
CsaV3_1G042330	1464	1510	nitrogen responsive
CsaV3_1G042330	830	879	wound-responsive
CsaV3_1G042330	1409	1458	wound-responsive
CsaV3_2G002800	1715	1764	wound-responsive
CsaV3_2G002800	364	410	nitrogen responsive
CsaV3_2G002800	444	490	nitrogen responsive
CsaV3_2G002800	984	1030	nitrogen responsive
CsaV3_2G002800	1079	1125	nitrogen responsive
CsaV3_2G002800	571	617	drought and abscisic acid responsive
CsaV3_2G002800	733	779	drought and abscisic acid responsive
CsaV3_2G002800	1380	1426	drought and abscisic acid responsive
CsaV3_2G002800	702	747	MeJA-responsiveness
CsaV3_2G002800	278	327	defense and stress responsiveness
CsaV3_2G002800	489	538	nitrogen responsive
CsaV3_2G002800	1474	1524	nitrogen responsive
CsaV3_2G002800	1476	1523	nitrogen responsive
CsaV3_2G002800	702	747	MeJA-responsiveness
CsaV3_2G002800	244	291	drought and abscisic acid responsive
CsaV3_2G002800	1327	1373	drought-inducibility
CsaV3_2G002800	1327	1373	nitrogen responsive
CsaV3_2G002800	1763	1810	abscisic acid responsiveness
CsaV3_2G002800	588	634	auxin-responsive
CsaV3_2G002800	1259	1306	gibberellin-responsive
CsaV3_2G007400	912	957	abscisic acid responsiveness
CsaV3_2G007400	377	423	auxin-responsive
CsaV3_2G007400	483	529	nitrogen responsive
CsaV3_2G007400	802	851	abscisic acid responsiveness
CsaV3_2G007400	1739	1784	MeJA-responsiveness
CsaV3_2G007400	1742	1787	MeJA-responsiveness
CsaV3_2G007400	1807	1852	MeJA-responsiveness
CsaV3_2G007400	483	529	drought-inducibility
CsaV3_2G007400	323	372	nitrogen responsive
CsaV3_2G007400	1370	1417	auxin responsiveness
CsaV3_2G007400	1446	1493	auxin responsiveness
CsaV3_2G007400	694	742	ethylene responsiveness
CsaV3_2G007400	1096	1144	ethylene responsiveness
CsaV3_2G007400	909	958	nitrogen responsive
CsaV3_2G007400	912	958	nitrogen responsive
CsaV3_2G007400	1728	1777	defense and stress responsiveness
CsaV3_2G007400	1739	1784	MeJA-responsiveness
CsaV3_2G007400	1742	1787	MeJA-responsiveness
CsaV3_2G007400	1807	1852	MeJA-responsiveness
CsaV3_2G007400	995	1041	drought and abscisic acid responsive
CsaV3_2G007400	305	351	nitrogen responsive
CsaV3_2G012580	108	153	abscisic acid responsiveness
CsaV3_2G012580	1744	1790	abscisic acid responsiveness
CsaV3_2G012580	1745	1790	abscisic acid responsiveness
CsaV3_2G012580	782	831	abscisic acid responsiveness
CsaV3_2G012580	33	82	salicylic acid responsiveness
CsaV3_2G012580	1522	1571	salicylic acid responsiveness
CsaV3_2G012580	1744	1790	nitrogen responsive
CsaV3_2G012580	1033	1081	ethylene responsiveness
CsaV3_2G012580	1439	1487	ethylene responsiveness
CsaV3_2G012580	108	154	nitrogen responsive
CsaV3_2G012580	1743	1791	nitrogen responsive
CsaV3_2G012580	1744	1790	nitrogen responsive
CsaV3_2G012580	895	944	defense and stress responsiveness
CsaV3_2G012580	165	211	drought and abscisic acid responsive
CsaV3_2G012580	221	267	drought and abscisic acid responsive
CsaV3_2G012580	241	287	nitrogen responsive
CsaV3_2G012580	1333	1379	nitrogen responsive
CsaV3_2G012580	1337	1383	nitrogen responsive
CsaV3_2G012580	1936	1982	nitrogen responsive
CsaV3_2G012580	846	895	wound-responsive
CsaV3_2G028250	730	775	MeJA-responsiveness
CsaV3_2G028250	1412	1461	salicylic acid responsiveness
CsaV3_2G028250	1552	1601	salicylic acid responsiveness
CsaV3_2G028250	549	595	drought-inducibility
CsaV3_2G028250	156	202	low-temperature responsiveness
CsaV3_2G028250	549	595	nitrogen responsive
CsaV3_2G028250	771	818	abscisic acid responsiveness
CsaV3_2G028250	1790	1837	abscisic acid responsiveness
CsaV3_2G028250	1794	1841	abscisic acid responsiveness
CsaV3_2G028250	245	292	abscisic acid responsiveness
CsaV3_2G028250	120	167	gibberellin-responsive
CsaV3_2G028250	1116	1163	gibberellin-responsive
CsaV3_2G028250	324	370	auxin-responsive
CsaV3_2G028250	1658	1706	wound-responsive
CsaV3_2G028250	889	935	nitrogen responsive
CsaV3_2G028250	955	1001	nitrogen responsive
CsaV3_2G028250	1835	1881	nitrogen responsive
CsaV3_2G028250	730	775	MeJA-responsiveness
CsaV3_2G028250	1794	1843	defense and stress responsiveness
CsaV3_2G028250	66	112	drought and abscisic acid responsive
CsaV3_2G028250	314	360	drought and abscisic acid responsive
CsaV3_2G028250	1080	1126	drought and abscisic acid responsive
CsaV3_2G028250	1900	1946	drought and abscisic acid responsive
CsaV3_2G028250	1966	2012	drought and abscisic acid responsive
CsaV3_2G028250	635	682	nitrogen responsive
CsaV3_2G028250	1155	1203	ethylene responsiveness
CsaV3_2G028250	1358	1406	ethylene responsiveness
CsaV3_2G028250	1367	1415	ethylene responsiveness
CsaV3_2G028250	1567	1615	ethylene responsiveness
CsaV3_2G030930	918	964	nitrogen responsive
CsaV3_2G030930	1755	1801	low-temperature responsiveness
CsaV3_2G030930	1864	1910	low-temperature responsiveness
CsaV3_2G030930	1939	1985	drought-inducibility
CsaV3_2G030930	1181	1228	drought and abscisic acid responsive
CsaV3_2G030930	1690	1735	MeJA-responsiveness
CsaV3_2G030930	1798	1843	MeJA-responsiveness
CsaV3_2G030930	1644	1690	nitrogen responsive
CsaV3_2G030930	1886	1932	nitrogen responsive
CsaV3_2G030930	1939	1985	nitrogen responsive
CsaV3_2G030930	709	758	abscisic acid responsiveness
CsaV3_2G030930	919	964	abscisic acid responsiveness
CsaV3_2G030930	673	721	wound-responsive
CsaV3_2G030930	804	853	wound-responsive
CsaV3_2G030930	1802	1851	wound-responsive
CsaV3_2G030930	799	845	nitrogen responsive
CsaV3_2G030930	1018	1064	nitrogen responsive
CsaV3_2G030930	1878	1924	nitrogen responsive
CsaV3_2G030930	-5	41	drought and abscisic acid responsive
CsaV3_2G030930	112	158	drought and abscisic acid responsive
CsaV3_2G030930	1238	1284	drought and abscisic acid responsive
CsaV3_2G030930	1438	1484	drought and abscisic acid responsive
CsaV3_2G030930	1543	1589	drought and abscisic acid responsive
CsaV3_2G030930	1898	1944	drought and abscisic acid responsive
CsaV3_2G030930	1690	1735	MeJA-responsiveness
CsaV3_2G030930	1798	1843	MeJA-responsiveness
CsaV3_2G030930	538	587	defense and stress responsiveness
CsaV3_2G030930	1339	1388	defense and stress responsiveness
CsaV3_2G030930	0	46	nitrogen responsive
CsaV3_2G030930	524	572	ethylene responsiveness
CsaV3_2G030930	572	620	ethylene responsiveness
CsaV3_2G030930	657	705	ethylene responsiveness
CsaV3_2G030930	1360	1408	ethylene responsiveness
CsaV3_2G030930	453	503	nitrogen responsive
CsaV3_2G030960	245	291	nitrogen responsive
CsaV3_2G030960	348	394	nitrogen responsive
CsaV3_2G030960	1092	1138	nitrogen responsive
CsaV3_2G030960	1127	1173	nitrogen responsive
CsaV3_2G030960	576	624	ethylene responsiveness
CsaV3_2G030960	899	947	ethylene responsiveness
CsaV3_2G030960	188	234	nitrogen responsive
CsaV3_2G030960	197	243	nitrogen responsive
CsaV3_2G030960	794	839	MeJA-responsiveness
CsaV3_2G030960	1324	1369	MeJA-responsiveness
CsaV3_2G030960	1364	1409	MeJA-responsiveness
CsaV3_2G030960	921	967	drought and abscisic acid responsive
CsaV3_2G030960	1016	1062	drought and abscisic acid responsive
CsaV3_2G030960	1088	1134	drought and abscisic acid responsive
CsaV3_2G030960	794	839	MeJA-responsiveness
CsaV3_2G030960	1324	1369	MeJA-responsiveness
CsaV3_2G030960	1364	1409	MeJA-responsiveness
CsaV3_2G030960	1486	1533	drought and abscisic acid responsive
CsaV3_2G030960	645	691	drought-inducibility
CsaV3_2G030960	1037	1083	drought-inducibility
CsaV3_2G030960	299	345	low-temperature responsiveness
CsaV3_2G030960	853	899	low-temperature responsiveness
CsaV3_2G030960	1433	1479	low-temperature responsiveness
CsaV3_2G030960	188	234	nitrogen responsive
CsaV3_2G030960	197	243	nitrogen responsive
CsaV3_2G030960	1547	1597	nitrogen responsive
CsaV3_2G030960	188	234	abscisic acid responsiveness
CsaV3_2G030960	189	234	abscisic acid responsiveness
CsaV3_2G030960	197	243	abscisic acid responsiveness
CsaV3_2G030960	198	243	abscisic acid responsiveness
CsaV3_2G030960	890	937	abscisic acid responsiveness
CsaV3_2G030960	869	915	auxin-responsive
CsaV3_2G030960	-10	39	abscisic acid responsiveness
CsaV3_2G030960	1600	1647	abscisic acid responsiveness
CsaV3_2G030960	1617	1664	abscisic acid responsiveness
CsaV3_2G030960	645	691	nitrogen responsive
CsaV3_2G030960	933	979	nitrogen responsive
CsaV3_2G030960	1037	1083	nitrogen responsive
CsaV3_2G030960	1973	2019	nitrogen responsive
CsaV3_2G034610	278	324	nitrogen responsive
CsaV3_2G034610	441	490	defense and stress responsiveness
CsaV3_2G034610	788	837	defense and stress responsiveness
CsaV3_2G034610	50	96	drought and abscisic acid responsive
CsaV3_2G034610	171	217	drought and abscisic acid responsive
CsaV3_2G034610	213	259	drought and abscisic acid responsive
CsaV3_2G034610	896	942	drought and abscisic acid responsive
CsaV3_2G034610	1037	1083	drought and abscisic acid responsive
CsaV3_2G034610	1169	1215	drought and abscisic acid responsive
CsaV3_2G034610	1183	1229	drought and abscisic acid responsive
CsaV3_2G034610	1593	1639	drought and abscisic acid responsive
CsaV3_2G034610	1765	1811	drought and abscisic acid responsive
CsaV3_2G034610	1815	1862	nitrogen responsive
CsaV3_2G034610	552	601	wound-responsive
CsaV3_2G034610	899	948	wound-responsive
CsaV3_2G034610	40	86	nitrogen responsive
CsaV3_2G034610	531	577	nitrogen responsive
CsaV3_2G034610	1931	1978	abscisic acid responsiveness
CsaV3_2G034610	247	293	nitrogen responsive
CsaV3_2G034610	489	535	nitrogen responsive
CsaV3_2G034610	786	832	nitrogen responsive
CsaV3_2G034610	710	759	salicylic acid responsiveness
CsaV3_2G034610	786	832	drought-inducibility
CsaV3_3G001980	1122	1169	abscisic acid responsiveness
CsaV3_3G001980	1602	1649	abscisic acid responsiveness
CsaV3_3G001980	591	637	nitrogen responsive
CsaV3_3G001980	476	521	MeJA-responsiveness
CsaV3_3G001980	320	369	salicylic acid responsiveness
CsaV3_3G001980	168	216	ethylene responsiveness
CsaV3_3G001980	815	863	ethylene responsiveness
CsaV3_3G001980	883	931	ethylene responsiveness
CsaV3_3G001980	1740	1788	ethylene responsiveness
CsaV3_3G001980	476	521	MeJA-responsiveness
CsaV3_3G001980	282	328	drought and abscisic acid responsive
CsaV3_3G001980	425	471	drought and abscisic acid responsive
CsaV3_3G001980	569	615	drought and abscisic acid responsive
CsaV3_3G001980	583	629	drought and abscisic acid responsive
CsaV3_3G001980	740	786	drought and abscisic acid responsive
CsaV3_3G001980	121	167	nitrogen responsive
CsaV3_3G001980	1174	1220	nitrogen responsive
CsaV3_3G002970	1698	1743	MeJA-responsiveness
CsaV3_3G002970	14	60	nitrogen responsive
CsaV3_3G002970	14	59	abscisic acid responsiveness
CsaV3_3G002970	1491	1537	nitrogen responsive
CsaV3_3G002970	1698	1743	MeJA-responsiveness
CsaV3_3G002970	1535	1584	defense and stress responsiveness
CsaV3_3G002970	213	259	drought and abscisic acid responsive
CsaV3_3G002970	316	362	drought and abscisic acid responsive
CsaV3_3G002970	1816	1862	drought and abscisic acid responsive
CsaV3_3G002970	1038	1086	ethylene responsiveness
CsaV3_3G002970	1285	1333	ethylene responsiveness
CsaV3_3G006650	987	1033	nitrogen responsive
CsaV3_3G006650	1255	1301	nitrogen responsive
CsaV3_3G006650	124	171	abscisic acid responsiveness
CsaV3_3G006650	1563	1610	abscisic acid responsiveness
CsaV3_3G006650	1588	1635	abscisic acid responsiveness
CsaV3_3G006650	1279	1324	MeJA-responsiveness
CsaV3_3G006650	1444	1493	salicylic acid responsiveness
CsaV3_3G006650	1541	1588	gibberellin-responsive
CsaV3_3G006650	722	768	drought and abscisic acid responsive
CsaV3_3G006650	803	849	drought and abscisic acid responsive
CsaV3_3G006650	981	1027	drought and abscisic acid responsive
CsaV3_3G006650	1039	1085	drought and abscisic acid responsive
CsaV3_3G006650	1436	1482	drought and abscisic acid responsive
CsaV3_3G006650	376	425	nitrogen responsive
CsaV3_3G006650	1279	1324	MeJA-responsiveness
CsaV3_3G006650	85	133	ethylene responsiveness
CsaV3_3G006650	87	135	ethylene responsiveness
CsaV3_3G006650	1727	1777	nitrogen responsive
CsaV3_3G006650	23	72	wound-responsive
CsaV3_3G006650	829	875	nitrogen responsive
CsaV3_3G006650	1541	1587	nitrogen responsive
CsaV3_3G006650	1607	1653	nitrogen responsive
CsaV3_3G010210	231	276	MeJA-responsiveness
CsaV3_3G010210	1263	1308	MeJA-responsiveness
CsaV3_3G010210	421	470	abscisic acid responsiveness
CsaV3_3G010210	1700	1747	abscisic acid responsiveness
CsaV3_3G010210	1260	1308	auxin-responsive
CsaV3_3G010210	428	474	auxin-responsive
CsaV3_3G010210	874	919	abscisic acid responsiveness
CsaV3_3G010210	179	225	nitrogen responsive
CsaV3_3G010210	494	540	nitrogen responsive
CsaV3_3G010210	1018	1064	nitrogen responsive
CsaV3_3G010210	299	345	drought and abscisic acid responsive
CsaV3_3G010210	231	276	MeJA-responsiveness
CsaV3_3G010210	1263	1308	MeJA-responsiveness
CsaV3_3G010210	874	920	nitrogen responsive
CsaV3_3G010210	1383	1431	ethylene responsiveness
CsaV3_3G010210	530	579	nitrogen responsive
CsaV3_3G011820	1422	1469	drought and abscisic acid responsive
CsaV3_3G011820	262	311	salicylic acid responsiveness
CsaV3_3G011820	1126	1175	salicylic acid responsiveness
CsaV3_3G011820	1482	1531	salicylic acid responsiveness
CsaV3_3G011820	139	186	abscisic acid responsiveness
CsaV3_3G011820	238	284	nitrogen responsive
CsaV3_3G011820	1832	1878	auxin-responsive
CsaV3_3G011820	1141	1190	wound-responsive
CsaV3_3G011820	754	800	nitrogen responsive
CsaV3_3G011820	1519	1565	nitrogen responsive
CsaV3_3G011820	387	437	nitrogen responsive
CsaV3_3G011830	1776	1822	nitrogen responsive
CsaV3_3G011830	116	165	wound-responsive
CsaV3_3G011830	561	609	ethylene responsiveness
CsaV3_3G011830	1016	1064	ethylene responsiveness
CsaV3_3G011830	1838	1886	ethylene responsiveness
CsaV3_3G011830	1643	1692	nitrogen responsive
CsaV3_3G011830	1963	2012	nitrogen responsive
CsaV3_3G011830	749	795	drought and abscisic acid responsive
CsaV3_3G011830	989	1035	drought and abscisic acid responsive
CsaV3_3G011830	1128	1174	drought and abscisic acid responsive
CsaV3_3G011830	1415	1461	drought and abscisic acid responsive
CsaV3_3G011830	173	218	MeJA-responsiveness
CsaV3_3G011830	624	669	MeJA-responsiveness
CsaV3_3G011830	1224	1269	MeJA-responsiveness
CsaV3_3G011830	1730	1776	nitrogen responsive
CsaV3_3G011830	702	748	low-temperature responsiveness
CsaV3_3G011830	173	218	MeJA-responsiveness
CsaV3_3G011830	624	669	MeJA-responsiveness
CsaV3_3G011830	1224	1269	MeJA-responsiveness
CsaV3_3G011830	1731	1776	abscisic acid responsiveness
CsaV3_3G011840	1445	1494	salicylic acid responsiveness
CsaV3_3G011840	1734	1780	nitrogen responsive
CsaV3_3G011840	1735	1780	abscisic acid responsiveness
CsaV3_3G011840	1410	1457	abscisic acid responsiveness
CsaV3_3G011840	1686	1735	abscisic acid responsiveness
CsaV3_3G011840	1186	1232	nitrogen responsive
CsaV3_3G011840	1643	1689	nitrogen responsive
CsaV3_3G011840	761	807	nitrogen responsive
CsaV3_3G011840	1257	1303	nitrogen responsive
CsaV3_3G011840	1558	1608	nitrogen responsive
CsaV3_3G011840	110	158	ethylene responsiveness
CsaV3_3G011840	995	1043	ethylene responsiveness
CsaV3_3G011840	280	329	nitrogen responsive
CsaV3_3G011840	966	1015	defense and stress responsiveness
CsaV3_3G011840	1583	1632	defense and stress responsiveness
CsaV3_3G011840	1946	1995	defense and stress responsiveness
CsaV3_3G011840	199	245	drought and abscisic acid responsive
CsaV3_3G011850	867	913	nitrogen responsive
CsaV3_3G011850	1338	1387	salicylic acid responsiveness
CsaV3_3G011850	749	796	drought and abscisic acid responsive
CsaV3_3G011850	382	427	MeJA-responsiveness
CsaV3_3G011850	890	936	auxin-responsive
CsaV3_3G011850	248	293	abscisic acid responsiveness
CsaV3_3G011850	867	912	abscisic acid responsiveness
CsaV3_3G011850	405	451	nitrogen responsive
CsaV3_3G011850	1796	1842	nitrogen responsive
CsaV3_3G011850	1153	1202	wound-responsive
CsaV3_3G011850	1788	1837	wound-responsive
CsaV3_3G011850	1789	1837	wound-responsive
CsaV3_3G011850	227	275	ethylene responsiveness
CsaV3_3G011850	930	978	ethylene responsiveness
CsaV3_3G011850	932	980	ethylene responsiveness
CsaV3_3G011850	456	502	drought and abscisic acid responsive
CsaV3_3G011850	519	565	drought and abscisic acid responsive
CsaV3_3G011850	534	580	drought and abscisic acid responsive
CsaV3_3G011850	787	833	drought and abscisic acid responsive
CsaV3_3G011850	1201	1247	drought and abscisic acid responsive
CsaV3_3G011850	1405	1451	drought and abscisic acid responsive
CsaV3_3G011850	382	427	MeJA-responsiveness
CsaV3_3G011850	248	294	nitrogen responsive
CsaV3_3G028210	874	919	abscisic acid responsiveness
CsaV3_3G028210	671	717	nitrogen responsive
CsaV3_3G028210	1096	1142	nitrogen responsive
CsaV3_3G028210	1330	1376	nitrogen responsive
CsaV3_3G028210	305	352	abscisic acid responsiveness
CsaV3_3G028210	356	403	abscisic acid responsiveness
CsaV3_3G028210	1496	1543	abscisic acid responsiveness
CsaV3_3G028210	492	541	salicylic acid responsiveness
CsaV3_3G028210	129	176	nitrogen responsive
CsaV3_3G028210	142	190	ethylene responsiveness
CsaV3_3G028210	860	908	ethylene responsiveness
CsaV3_3G028210	892	940	ethylene responsiveness
CsaV3_3G028210	899	947	ethylene responsiveness
CsaV3_3G028210	874	920	nitrogen responsive
CsaV3_3G028210	388	437	defense and stress responsiveness
CsaV3_3G028210	27	73	drought and abscisic acid responsive
CsaV3_3G028210	135	181	drought and abscisic acid responsive
CsaV3_3G028210	154	200	drought and abscisic acid responsive
CsaV3_3G028210	556	602	drought and abscisic acid responsive
CsaV3_3G028210	562	608	drought and abscisic acid responsive
CsaV3_3G028210	989	1035	drought and abscisic acid responsive
CsaV3_3G028210	1556	1602	drought and abscisic acid responsive
CsaV3_3G028210	1910	1956	drought and abscisic acid responsive
CsaV3_3G028210	63	109	nitrogen responsive
CsaV3_3G028210	67	113	nitrogen responsive
CsaV3_3G028210	482	528	nitrogen responsive
CsaV3_3G028210	627	673	nitrogen responsive
CsaV3_3G034140	16	63	drought and abscisic acid responsive
CsaV3_3G034140	1232	1281	salicylic acid responsiveness
CsaV3_3G034140	1548	1594	drought-inducibility
CsaV3_3G034140	1836	1882	drought-inducibility
CsaV3_3G034140	552	597	MeJA-responsiveness
CsaV3_3G034140	696	741	MeJA-responsiveness
CsaV3_3G034140	1396	1441	MeJA-responsiveness
CsaV3_3G034140	1343	1389	nitrogen responsive
CsaV3_3G034140	1957	2003	nitrogen responsive
CsaV3_3G034140	456	501	abscisic acid responsiveness
CsaV3_3G034140	1343	1388	abscisic acid responsiveness
CsaV3_3G034140	1958	2003	abscisic acid responsiveness
CsaV3_3G034140	669	716	abscisic acid responsiveness
CsaV3_3G034140	1219	1268	abscisic acid responsiveness
CsaV3_3G034140	1542	1589	abscisic acid responsiveness
CsaV3_3G034140	1558	1605	abscisic acid responsiveness
CsaV3_3G034140	1562	1609	abscisic acid responsiveness
CsaV3_3G034140	758	804	nitrogen responsive
CsaV3_3G034140	1548	1594	nitrogen responsive
CsaV3_3G034140	1836	1882	nitrogen responsive
CsaV3_3G034140	133	179	nitrogen responsive
CsaV3_3G034140	474	520	nitrogen responsive
CsaV3_3G034140	1239	1285	nitrogen responsive
CsaV3_3G034140	1279	1325	nitrogen responsive
CsaV3_3G034140	1575	1621	nitrogen responsive
CsaV3_3G034140	1950	1996	nitrogen responsive
CsaV3_3G034140	1606	1654	wound-responsive
CsaV3_3G034140	1913	1961	wound-responsive
CsaV3_3G034140	795	843	ethylene responsiveness
CsaV3_3G034140	552	597	MeJA-responsiveness
CsaV3_3G034140	696	741	MeJA-responsiveness
CsaV3_3G034140	1396	1441	MeJA-responsiveness
CsaV3_3G034140	455	501	nitrogen responsive
CsaV3_3G034140	234	280	drought and abscisic acid responsive
CsaV3_3G034140	344	390	drought and abscisic acid responsive
CsaV3_3G034140	516	562	drought and abscisic acid responsive
CsaV3_3G034140	896	942	drought and abscisic acid responsive
CsaV3_3G034140	1184	1230	drought and abscisic acid responsive
CsaV3_3G034140	1882	1928	drought and abscisic acid responsive
CsaV3_3G034470	504	550	nitrogen responsive
CsaV3_3G034470	1454	1500	nitrogen responsive
CsaV3_3G034470	1526	1572	nitrogen responsive
CsaV3_3G034470	1849	1895	nitrogen responsive
CsaV3_3G034470	253	302	wound-responsive
CsaV3_3G034470	1016	1064	ethylene responsiveness
CsaV3_3G034470	1133	1181	ethylene responsiveness
CsaV3_3G034470	1304	1352	ethylene responsiveness
CsaV3_3G034470	626	673	nitrogen responsive
CsaV3_3G034470	1275	1322	nitrogen responsive
CsaV3_3G034470	85	131	drought and abscisic acid responsive
CsaV3_3G034470	173	219	drought and abscisic acid responsive
CsaV3_3G034470	929	975	drought and abscisic acid responsive
CsaV3_3G034470	1530	1576	drought and abscisic acid responsive
CsaV3_3G034470	1767	1813	drought and abscisic acid responsive
CsaV3_3G034470	1606	1651	MeJA-responsiveness
CsaV3_3G034470	1414	1460	low-temperature responsiveness
CsaV3_3G034470	1606	1651	MeJA-responsiveness
CsaV3_3G034470	104	151	drought and abscisic acid responsive
CsaV3_3G034470	919	966	gibberellin-responsive
CsaV3_3G034470	500	546	nitrogen responsive
CsaV3_3G034470	1383	1430	abscisic acid responsiveness
CsaV3_3G039930	99	145	drought-inducibility
CsaV3_3G039930	99	145	nitrogen responsive
CsaV3_3G039930	213	260	abscisic acid responsiveness
CsaV3_3G039930	1777	1824	abscisic acid responsiveness
CsaV3_3G039930	1528	1574	nitrogen responsive
CsaV3_3G039930	1733	1779	nitrogen responsive
CsaV3_3G039930	506	554	ethylene responsiveness
CsaV3_3G039930	508	556	ethylene responsiveness
CsaV3_3G039930	654	702	ethylene responsiveness
CsaV3_3G039930	723	772	defense and stress responsiveness
CsaV3_3G039930	1684	1733	defense and stress responsiveness
CsaV3_3G039930	62	108	drought and abscisic acid responsive
CsaV3_3G039930	745	791	drought and abscisic acid responsive
CsaV3_3G039930	1342	1388	drought and abscisic acid responsive
CsaV3_3G039930	1816	1862	drought and abscisic acid responsive
CsaV3_3G042000	117	164	nitrogen responsive
CsaV3_3G042000	27	73	drought and abscisic acid responsive
CsaV3_3G042000	759	805	drought and abscisic acid responsive
CsaV3_3G042000	1022	1068	drought and abscisic acid responsive
CsaV3_3G042000	1592	1638	drought and abscisic acid responsive
CsaV3_3G042000	55	103	nitrogen responsive
CsaV3_3G042000	1627	1677	nitrogen responsive
CsaV3_3G042000	1628	1677	nitrogen responsive
CsaV3_3G042000	1629	1675	nitrogen responsive
CsaV3_3G042000	1684	1729	MeJA-responsiveness
CsaV3_3G042000	31	77	nitrogen responsive
CsaV3_3G042000	867	913	nitrogen responsive
CsaV3_3G042000	1285	1331	nitrogen responsive
CsaV3_3G042000	1531	1577	nitrogen responsive
CsaV3_3G042000	1219	1267	wound-responsive
CsaV3_3G042000	55	100	abscisic acid responsiveness
CsaV3_3G042000	102	147	abscisic acid responsiveness
CsaV3_3G042000	233	278	abscisic acid responsiveness
CsaV3_3G042000	1627	1676	abscisic acid responsiveness
CsaV3_3G042000	1629	1675	abscisic acid responsiveness
CsaV3_3G042000	1630	1675	abscisic acid responsiveness
CsaV3_3G042000	145	194	abscisic acid responsiveness
CsaV3_3G042000	180	227	abscisic acid responsiveness
CsaV3_3G042000	626	673	abscisic acid responsiveness
CsaV3_3G042000	1444	1490	nitrogen responsive
CsaV3_3G042000	55	101	nitrogen responsive
CsaV3_3G042000	101	147	nitrogen responsive
CsaV3_3G042000	232	278	nitrogen responsive
CsaV3_3G042000	1629	1675	nitrogen responsive
CsaV3_3G042000	1684	1729	MeJA-responsiveness
CsaV3_3G042000	1494	1543	salicylic acid responsiveness
CsaV3_3G042000	1618	1665	drought and abscisic acid responsive
CsaV3_3G049430	542	589	gibberellin-responsive
CsaV3_3G049430	741	786	abscisic acid responsiveness
CsaV3_3G049430	1321	1366	abscisic acid responsiveness
CsaV3_3G049430	195	242	abscisic acid responsiveness
CsaV3_3G049430	1067	1114	abscisic acid responsiveness
CsaV3_3G049430	957	1003	nitrogen responsive
CsaV3_3G049430	740	786	nitrogen responsive
CsaV3_3G049430	1320	1366	nitrogen responsive
CsaV3_3G049430	698	745	gibberellin-responsiveness
CsaV3_3G049430	986	1035	nitrogen responsive
CsaV3_3G049430	987	1037	nitrogen responsive
CsaV3_3G049430	174	220	drought and abscisic acid responsive
CsaV3_3G049430	617	663	drought and abscisic acid responsive
CsaV3_3G049430	654	700	drought and abscisic acid responsive
CsaV3_3G049430	774	820	drought and abscisic acid responsive
CsaV3_3G049430	1048	1094	drought and abscisic acid responsive
CsaV3_3G049430	1110	1156	drought and abscisic acid responsive
CsaV3_3G049430	1133	1179	drought and abscisic acid responsive
CsaV3_3G049430	1327	1373	drought and abscisic acid responsive
CsaV3_3G049430	157	203	nitrogen responsive
CsaV3_3G049430	404	453	wound-responsive
CsaV3_4G002150	731	777	nitrogen responsive
CsaV3_4G002150	1091	1137	nitrogen responsive
CsaV3_4G002150	1115	1161	nitrogen responsive
CsaV3_4G002150	1561	1607	nitrogen responsive
CsaV3_4G002150	1732	1778	nitrogen responsive
CsaV3_4G002150	1796	1842	nitrogen responsive
CsaV3_4G002150	149	196	nitrogen responsive
CsaV3_4G002150	1	46	MeJA-responsiveness
CsaV3_4G002150	792	837	MeJA-responsiveness
CsaV3_4G002150	1284	1330	nitrogen responsive
CsaV3_4G002150	57	103	drought and abscisic acid responsive
CsaV3_4G002150	251	297	drought and abscisic acid responsive
CsaV3_4G002150	443	489	drought and abscisic acid responsive
CsaV3_4G002150	557	603	drought and abscisic acid responsive
CsaV3_4G002150	691	737	drought and abscisic acid responsive
CsaV3_4G002150	778	824	drought and abscisic acid responsive
CsaV3_4G002150	1087	1133	drought and abscisic acid responsive
CsaV3_4G002150	602	649	drought and abscisic acid responsive
CsaV3_4G002150	970	1016	drought-inducibility
CsaV3_4G002150	1586	1632	drought-inducibility
CsaV3_4G002150	1	46	MeJA-responsiveness
CsaV3_4G002150	792	837	MeJA-responsiveness
CsaV3_4G002150	1285	1330	abscisic acid responsiveness
CsaV3_4G002150	753	799	auxin-responsive
CsaV3_4G002150	970	1016	nitrogen responsive
CsaV3_4G002150	1586	1632	nitrogen responsive
CsaV3_4G002150	1772	1818	nitrogen responsive
CsaV3_4G002150	115	162	abscisic acid responsiveness
CsaV3_4G002150	706	755	abscisic acid responsiveness
CsaV3_4G002150	929	976	abscisic acid responsiveness
CsaV3_4G002150	1679	1729	abscisic acid responsiveness
CsaV3_4G002150	1809	1856	abscisic acid responsiveness
CsaV3_4G025480	47	92	MeJA-responsiveness
CsaV3_4G025480	1245	1292	gibberellin-responsiveness
CsaV3_4G025480	1838	1887	salicylic acid responsiveness
CsaV3_4G025480	1930	1977	drought and abscisic acid responsive
CsaV3_4G025480	78	125	gibberellin-responsive
CsaV3_4G025480	1675	1724	abscisic acid responsiveness
CsaV3_4G025480	45	90	abscisic acid responsiveness
CsaV3_4G025480	78	124	nitrogen responsive
CsaV3_4G025480	240	286	nitrogen responsive
CsaV3_4G025480	786	832	nitrogen responsive
CsaV3_4G025480	45	91	nitrogen responsive
CsaV3_4G025480	143	192	defense and stress responsiveness
CsaV3_4G025480	47	92	MeJA-responsiveness
CsaV3_4G025480	994	1040	drought and abscisic acid responsive
CsaV3_4G025480	1516	1562	drought and abscisic acid responsive
CsaV3_4G025480	892	942	nitrogen responsive
CsaV3_4G025480	639	687	ethylene responsiveness
CsaV3_4G025480	726	774	ethylene responsiveness
CsaV3_4G025540	1849	1898	abscisic acid responsiveness
CsaV3_4G025540	242	292	abscisic acid responsiveness
CsaV3_4G025540	1502	1547	abscisic acid responsiveness
CsaV3_4G025540	241	286	MeJA-responsiveness
CsaV3_4G025540	801	846	MeJA-responsiveness
CsaV3_4G025540	19	66	gibberellin-responsiveness
CsaV3_4G025540	1502	1548	nitrogen responsive
CsaV3_4G025540	241	286	MeJA-responsiveness
CsaV3_4G025540	801	846	MeJA-responsiveness
CsaV3_4G025540	151	197	drought and abscisic acid responsive
CsaV3_4G025540	1487	1533	drought and abscisic acid responsive
CsaV3_4G025540	1415	1465	nitrogen responsive
CsaV3_4G025540	1219	1267	ethylene responsiveness
CsaV3_4G025540	1086	1135	wound-responsive
CsaV3_4G025540	211	257	nitrogen responsive
CsaV3_4G025540	749	795	nitrogen responsive
CsaV3_4G025540	1100	1146	nitrogen responsive
CsaV3_4G025540	1729	1775	nitrogen responsive
CsaV3_5G004800	324	372	ethylene responsiveness
CsaV3_5G004800	79	125	drought and abscisic acid responsive
CsaV3_5G004800	166	212	nitrogen responsive
CsaV3_5G004800	1245	1291	nitrogen responsive
CsaV3_5G004800	1257	1303	nitrogen responsive
CsaV3_5G004800	28	73	MeJA-responsiveness
CsaV3_5G004800	268	313	MeJA-responsiveness
CsaV3_5G004800	1726	1771	MeJA-responsiveness
CsaV3_5G004800	125	171	nitrogen responsive
CsaV3_5G004800	496	542	nitrogen responsive
CsaV3_5G004800	553	599	nitrogen responsive
CsaV3_5G004800	594	640	nitrogen responsive
CsaV3_5G004800	643	689	nitrogen responsive
CsaV3_5G004800	846	892	nitrogen responsive
CsaV3_5G004800	1203	1249	nitrogen responsive
CsaV3_5G004800	1598	1644	nitrogen responsive
CsaV3_5G004800	1880	1926	nitrogen responsive
CsaV3_5G004800	60	109	wound-responsive
CsaV3_5G004800	1928	1977	wound-responsive
CsaV3_5G004800	1020	1065	abscisic acid responsiveness
CsaV3_5G004800	1246	1291	abscisic acid responsiveness
CsaV3_5G004800	409	455	nitrogen responsive
CsaV3_5G004800	90	139	abscisic acid responsiveness
CsaV3_5G004800	155	202	abscisic acid responsiveness
CsaV3_5G004800	1113	1160	abscisic acid responsiveness
CsaV3_5G004800	1019	1065	nitrogen responsive
CsaV3_5G004800	28	73	MeJA-responsiveness
CsaV3_5G004800	268	313	MeJA-responsiveness
CsaV3_5G004800	1726	1771	MeJA-responsiveness
CsaV3_5G004800	125	172	gibberellin-responsive
CsaV3_5G004800	1879	1926	gibberellin-responsive
CsaV3_5G004800	409	455	drought-inducibility
CsaV3_5G004800	351	398	drought and abscisic acid responsive
CsaV3_5G004800	1375	1424	salicylic acid responsiveness
CsaV3_5G017330	757	806	abscisic acid responsiveness
CsaV3_5G017330	1358	1405	abscisic acid responsiveness
CsaV3_5G017330	1362	1409	abscisic acid responsiveness
CsaV3_5G017330	368	414	nitrogen responsive
CsaV3_5G017330	368	414	drought-inducibility
CsaV3_5G017330	20	68	ethylene responsiveness
CsaV3_5G017330	419	467	ethylene responsiveness
CsaV3_5G017330	570	618	ethylene responsiveness
CsaV3_5G017330	1082	1130	ethylene responsiveness
CsaV3_5G017330	-5	41	drought and abscisic acid responsive
CsaV3_5G017330	279	325	drought and abscisic acid responsive
CsaV3_5G017330	712	758	drought and abscisic acid responsive
CsaV3_5G017330	896	942	drought and abscisic acid responsive
CsaV3_5G017330	1510	1556	drought and abscisic acid responsive
CsaV3_5G017330	1686	1732	drought and abscisic acid responsive
CsaV3_5G017330	1877	1923	drought and abscisic acid responsive
CsaV3_5G017330	464	513	defense and stress responsiveness
CsaV3_5G017330	251	297	nitrogen responsive
CsaV3_5G017330	1491	1537	nitrogen responsive
CsaV3_5G032220	286	335	abscisic acid responsiveness
CsaV3_5G032220	399	446	abscisic acid responsiveness
CsaV3_5G032220	1224	1271	abscisic acid responsiveness
CsaV3_5G032220	1353	1400	abscisic acid responsiveness
CsaV3_5G032220	874	921	gibberellin-responsiveness
CsaV3_5G032220	1716	1763	drought and abscisic acid responsive
CsaV3_5G032220	1215	1261	low-temperature responsiveness
CsaV3_5G032220	924	974	nitrogen responsive
CsaV3_5G032220	231	279	ethylene responsiveness
CsaV3_5G032220	1072	1120	ethylene responsiveness
CsaV3_5G032220	1074	1122	ethylene responsiveness
CsaV3_5G032220	1757	1805	ethylene responsiveness
CsaV3_5G032220	1259	1305	drought and abscisic acid responsive
CsaV3_5G032220	1662	1708	drought and abscisic acid responsive
CsaV3_5G032220	1476	1525	wound-responsive
CsaV3_5G036750	967	1016	salicylic acid responsiveness
CsaV3_5G036750	1335	1384	salicylic acid responsiveness
CsaV3_5G036750	1506	1551	MeJA-responsiveness
CsaV3_5G036750	337	386	abscisic acid responsiveness
CsaV3_5G036750	391	438	abscisic acid responsiveness
CsaV3_5G036750	1810	1857	abscisic acid responsiveness
CsaV3_5G036750	1033	1079	nitrogen responsive
CsaV3_5G036750	1092	1138	nitrogen responsive
CsaV3_5G036750	1884	1931	gibberellin-responsive
CsaV3_5G036750	912	958	auxin-responsive
CsaV3_5G036750	918	964	auxin-responsive
CsaV3_5G036750	398	447	wound-responsive
CsaV3_5G036750	1681	1729	wound-responsive
CsaV3_5G036750	268	314	nitrogen responsive
CsaV3_5G036750	336	382	nitrogen responsive
CsaV3_5G036750	1046	1092	nitrogen responsive
CsaV3_5G036750	1270	1316	nitrogen responsive
CsaV3_5G036750	1506	1551	MeJA-responsiveness
CsaV3_5G036750	125	171	drought and abscisic acid responsive
CsaV3_5G036750	963	1009	drought and abscisic acid responsive
CsaV3_5G036750	19	67	ethylene responsiveness
CsaV3_5G036750	54	102	ethylene responsiveness
CsaV3_5G036750	68	116	ethylene responsiveness
CsaV3_5G036750	288	336	ethylene responsiveness
CsaV3_5G036750	496	544	ethylene responsiveness
CsaV3_5G040510	161	207	nitrogen responsive
CsaV3_5G040510	892	938	nitrogen responsive
CsaV3_5G040510	1230	1276	nitrogen responsive
CsaV3_5G040510	218	264	nitrogen responsive
CsaV3_5G040510	1929	1975	nitrogen responsive
CsaV3_5G040510	243	289	drought and abscisic acid responsive
CsaV3_5G040510	601	647	drought and abscisic acid responsive
CsaV3_5G040510	824	870	drought and abscisic acid responsive
CsaV3_5G040510	1496	1542	drought and abscisic acid responsive
CsaV3_5G040510	1524	1570	drought and abscisic acid responsive
CsaV3_5G040510	493	542	nitrogen responsive
CsaV3_5G040510	1694	1742	ethylene responsiveness
CsaV3_5G040510	261	310	salicylic acid responsiveness
CsaV3_5G040510	1718	1764	nitrogen responsive
CsaV3_5G040510	1880	1926	nitrogen responsive
CsaV3_5G040510	1425	1471	nitrogen responsive
CsaV3_5G040510	384	431	abscisic acid responsiveness
CsaV3_5G040510	450	497	abscisic acid responsiveness
CsaV3_5G040510	660	707	abscisic acid responsiveness
CsaV3_5G040510	1504	1551	abscisic acid responsiveness
CsaV3_5G040510	218	263	abscisic acid responsiveness
CsaV3_5G040510	1719	1764	abscisic acid responsiveness
CsaV3_5G040510	1880	1925	abscisic acid responsiveness
CsaV3_5G040510	1929	1974	abscisic acid responsiveness
CsaV3_5G004050	1103	1150	drought and abscisic acid responsive
CsaV3_5G004050	1319	1368	salicylic acid responsiveness
CsaV3_5G004050	71	116	MeJA-responsiveness
CsaV3_5G004050	1854	1899	MeJA-responsiveness
CsaV3_5G004050	839	887	ethylene responsiveness
CsaV3_5G004050	894	942	ethylene responsiveness
CsaV3_5G004050	1238	1286	ethylene responsiveness
CsaV3_5G004050	1240	1288	ethylene responsiveness
CsaV3_5G004050	746	792	drought and abscisic acid responsive
CsaV3_5G004050	826	872	drought and abscisic acid responsive
CsaV3_5G004050	71	116	MeJA-responsiveness
CsaV3_5G004050	1854	1899	MeJA-responsiveness
CsaV3_5G004050	1445	1492	gibberellin-responsive
CsaV3_5G004050	1815	1861	nitrogen responsive
CsaV3_5G004770	729	774	abscisic acid responsiveness
CsaV3_5G004770	1946	1995	abscisic acid responsiveness
CsaV3_5G004770	544	590	nitrogen responsive
CsaV3_5G004770	738	784	nitrogen responsive
CsaV3_5G004770	728	774	nitrogen responsive
CsaV3_5G004770	206	252	drought-inducibility
CsaV3_5G004770	215	261	drought-inducibility
CsaV3_5G004770	392	437	MeJA-responsiveness
CsaV3_5G004770	1056	1101	MeJA-responsiveness
CsaV3_5G004770	206	252	nitrogen responsive
CsaV3_5G004770	215	261	nitrogen responsive
CsaV3_5G004770	1893	1940	gibberellin-responsiveness
CsaV3_5G004770	1332	1381	wound-responsive
CsaV3_5G004770	198	244	low-temperature responsiveness
CsaV3_5G004770	392	437	MeJA-responsiveness
CsaV3_5G004770	1056	1101	MeJA-responsiveness
CsaV3_5G004770	14	60	drought and abscisic acid responsive
CsaV3_5G004770	990	1036	drought and abscisic acid responsive
CsaV3_5G004770	1932	1978	drought and abscisic acid responsive
CsaV3_5G004770	513	561	ethylene responsiveness
CsaV3_5G004770	1036	1084	ethylene responsiveness
CsaV3_5G004770	1083	1131	ethylene responsiveness
CsaV3_5G004770	1085	1133	ethylene responsiveness
CsaV3_5G004770	1091	1139	ethylene responsiveness
CsaV3_5G004770	1418	1468	salicylic acid responsiveness
CsaV3_5G004770	1756	1805	defense and stress responsiveness
CsaV3_5G004770	462	509	auxin responsiveness
CsaV3_5G004810	271	319	ethylene responsiveness
CsaV3_5G004810	600	648	ethylene responsiveness
CsaV3_5G004810	712	760	ethylene responsiveness
CsaV3_5G004810	779	827	ethylene responsiveness
CsaV3_5G004810	1053	1099	drought and abscisic acid responsive
CsaV3_5G004810	1524	1570	drought and abscisic acid responsive
CsaV3_5G004810	1928	1974	drought and abscisic acid responsive
CsaV3_5G004810	1798	1844	low-temperature responsiveness
CsaV3_5G004810	1884	1931	gibberellin-responsive
CsaV3_5G004810	658	707	defense and stress responsiveness
CsaV3_5G004810	1151	1200	defense and stress responsiveness
CsaV3_5G004810	33	79	nitrogen responsive
CsaV3_5G004810	1101	1147	nitrogen responsive
CsaV3_5G004810	1161	1207	nitrogen responsive
CsaV3_5G004810	1885	1931	nitrogen responsive
CsaV3_5G004810	808	856	wound-responsive
CsaV3_5G004810	967	1016	wound-responsive
CsaV3_5G004810	162	208	nitrogen responsive
CsaV3_5G010820	1020	1069	salicylic acid responsiveness
CsaV3_5G010820	712	759	drought and abscisic acid responsive
CsaV3_5G010820	1500	1547	drought and abscisic acid responsive
CsaV3_5G010820	522	570	ethylene responsiveness
CsaV3_5G010820	885	933	ethylene responsiveness
CsaV3_5G010820	1387	1435	ethylene responsiveness
CsaV3_5G010820	1422	1470	ethylene responsiveness
CsaV3_5G010820	1459	1507	ethylene responsiveness
CsaV3_5G010820	594	640	drought and abscisic acid responsive
CsaV3_5G010820	629	675	drought and abscisic acid responsive
CsaV3_5G010820	1296	1342	drought and abscisic acid responsive
CsaV3_5G010820	204	249	MeJA-responsiveness
CsaV3_5G010820	291	336	MeJA-responsiveness
CsaV3_5G010820	1320	1366	low-temperature responsiveness
CsaV3_5G010820	204	249	MeJA-responsiveness
CsaV3_5G010820	291	336	MeJA-responsiveness
CsaV3_5G010820	1800	1846	nitrogen responsive
CsaV3_5G010820	1226	1272	nitrogen responsive
CsaV3_5G010820	1554	1601	abscisic acid responsiveness
CsaV3_5G010820	1872	1921	abscisic acid responsiveness
CsaV3_5G010820	1915	1964	abscisic acid responsiveness
CsaV3_5G010820	7	54	gibberellin-responsive
CsaV3_5G010820	1801	1846	abscisic acid responsiveness
CsaV3_5G032350	146	192	drought and abscisic acid responsive
CsaV3_5G032350	259	305	drought and abscisic acid responsive
CsaV3_5G032350	543	589	drought and abscisic acid responsive
CsaV3_5G032350	1658	1704	drought and abscisic acid responsive
CsaV3_5G032350	657	704	drought and abscisic acid responsive
CsaV3_5G032350	1005	1052	drought and abscisic acid responsive
CsaV3_5G032350	1274	1319	abscisic acid responsiveness
CsaV3_5G032350	100	149	abscisic acid responsiveness
CsaV3_5G032350	426	475	abscisic acid responsiveness
CsaV3_5G032350	1473	1520	abscisic acid responsiveness
CsaV3_5G032350	1552	1599	abscisic acid responsiveness
CsaV3_5G032350	495	541	nitrogen responsive
CsaV3_5G032350	1938	1984	nitrogen responsive
CsaV3_5G032350	1273	1319	nitrogen responsive
CsaV3_5G032350	240	289	wound-responsive
CsaV3_5G039430	1195	1240	MeJA-responsiveness
CsaV3_5G039430	1109	1157	wound-responsive
CsaV3_5G039430	1635	1684	wound-responsive
CsaV3_5G039430	473	522	nitrogen responsive
CsaV3_5G039430	530	576	nitrogen responsive
CsaV3_5G039430	590	636	nitrogen responsive
CsaV3_5G039430	696	743	gibberellin-responsive
CsaV3_5G039430	1597	1644	drought and abscisic acid responsive
CsaV3_5G039430	518	567	salicylic acid responsiveness
CsaV3_5G039430	326	372	drought and abscisic acid responsive
CsaV3_5G039430	594	640	drought and abscisic acid responsive
CsaV3_5G039430	826	872	drought and abscisic acid responsive
CsaV3_5G039430	1502	1548	drought and abscisic acid responsive
CsaV3_5G039430	1195	1240	MeJA-responsiveness
CsaV3_5G040490	839	888	defense and stress responsiveness
CsaV3_5G040490	1458	1505	gibberellin-responsive
CsaV3_5G040490	1426	1473	drought and abscisic acid responsive
CsaV3_5G040490	942	988	nitrogen responsive
CsaV3_5G040490	1164	1210	drought and abscisic acid responsive
CsaV3_5G040490	1129	1177	ethylene responsiveness
CsaV3_5G040490	1628	1676	ethylene responsiveness
CsaV3_5G040490	996	1042	low-temperature responsiveness
CsaV3_5G040490	1938	1984	low-temperature responsiveness
CsaV3_5G040490	74	119	MeJA-responsiveness
CsaV3_5G040490	205	250	MeJA-responsiveness
CsaV3_5G040490	215	260	MeJA-responsiveness
CsaV3_5G040490	74	119	MeJA-responsiveness
CsaV3_5G040490	205	250	MeJA-responsiveness
CsaV3_5G040490	215	260	MeJA-responsiveness
CsaV3_5G040490	482	528	auxin-responsive
CsaV3_5G040490	1557	1603	auxin-responsive
CsaV3_5G040490	271	317	nitrogen responsive
CsaV3_5G040490	1104	1150	nitrogen responsive
CsaV3_5G040490	1899	1946	nitrogen responsive
CsaV3_5G040490	271	317	drought-inducibility
CsaV3_5G040490	206	252	nitrogen responsive
CsaV3_5G040490	942	990	nitrogen responsive
CsaV3_5G040490	547	593	nitrogen responsive
CsaV3_5G040490	589	635	nitrogen responsive
CsaV3_5G040490	630	676	nitrogen responsive
CsaV3_5G040490	679	725	nitrogen responsive
CsaV3_5G040490	1343	1389	nitrogen responsive
CsaV3_5G040490	1459	1505	nitrogen responsive
CsaV3_5G040490	1781	1827	nitrogen responsive
CsaV3_5G040490	207	252	abscisic acid responsiveness
CsaV3_5G040490	942	987	abscisic acid responsiveness
CsaV3_5G040490	785	832	gibberellin-responsive
CsaV3_5G040490	395	442	abscisic acid responsiveness
CsaV3_5G040500	576	621	MeJA-responsiveness
CsaV3_5G040500	98	144	drought and abscisic acid responsive
CsaV3_5G040500	389	435	drought and abscisic acid responsive
CsaV3_5G040500	1383	1430	drought and abscisic acid responsive
CsaV3_5G040500	1439	1486	drought and abscisic acid responsive
CsaV3_5G040500	716	763	gibberellin-responsive
CsaV3_5G040500	1314	1361	gibberellin-responsive
CsaV3_5G040500	1452	1499	gibberellin-responsive
CsaV3_5G040500	1390	1437	abscisic acid responsiveness
CsaV3_5G040500	512	558	nitrogen responsive
CsaV3_5G040500	536	582	nitrogen responsive
CsaV3_5G040500	548	594	nitrogen responsive
CsaV3_5G040500	590	636	nitrogen responsive
CsaV3_5G040500	680	726	nitrogen responsive
CsaV3_5G040500	716	762	nitrogen responsive
CsaV3_5G040500	1315	1361	nitrogen responsive
CsaV3_5G040500	1361	1407	nitrogen responsive
CsaV3_5G040500	1453	1499	nitrogen responsive
CsaV3_5G040500	1961	2007	nitrogen responsive
CsaV3_5G040500	49	95	drought-inducibility
CsaV3_5G040500	1174	1220	drought-inducibility
CsaV3_5G040500	49	95	nitrogen responsive
CsaV3_5G040500	812	858	nitrogen responsive
CsaV3_5G040500	1174	1220	nitrogen responsive
CsaV3_5G040500	576	621	MeJA-responsiveness
CsaV3_6G003430	1448	1493	MeJA-responsiveness
CsaV3_6G003430	1496	1541	MeJA-responsiveness
CsaV3_6G003430	954	1000	nitrogen responsive
CsaV3_6G003430	387	433	drought and abscisic acid responsive
CsaV3_6G003430	559	605	drought and abscisic acid responsive
CsaV3_6G003430	1225	1271	drought and abscisic acid responsive
CsaV3_6G003430	1536	1582	drought and abscisic acid responsive
CsaV3_6G003430	378	426	ethylene responsiveness
CsaV3_6G003430	727	775	ethylene responsiveness
CsaV3_6G003430	729	777	ethylene responsiveness
CsaV3_6G003430	1260	1308	ethylene responsiveness
CsaV3_6G003430	1273	1321	ethylene responsiveness
CsaV3_6G003430	1632	1680	ethylene responsiveness
CsaV3_6G003430	1634	1682	ethylene responsiveness
CsaV3_6G003430	1745	1793	ethylene responsiveness
CsaV3_6G003430	1448	1493	MeJA-responsiveness
CsaV3_6G003430	1496	1541	MeJA-responsiveness
CsaV3_6G003430	1132	1178	auxin-responsive
CsaV3_6G003430	1375	1422	gibberellin-responsiveness
CsaV3_6G003430	289	336	gibberellin-responsive
CsaV3_6G003430	954	999	abscisic acid responsiveness
CsaV3_6G003430	358	405	abscisic acid responsiveness
CsaV3_6G003430	1020	1067	abscisic acid responsiveness
CsaV3_6G003430	79	125	nitrogen responsive
CsaV3_6G003430	185	231	nitrogen responsive
CsaV3_6G003430	864	910	nitrogen responsive
CsaV3_6G003430	1051	1097	nitrogen responsive
CsaV3_6G003430	1241	1287	nitrogen responsive
CsaV3_6G003430	1307	1353	nitrogen responsive
CsaV3_6G003430	1398	1444	nitrogen responsive
CsaV3_6G006280	1835	1881	low-temperature responsiveness
CsaV3_6G006280	913	958	MeJA-responsiveness
CsaV3_6G006280	977	1022	MeJA-responsiveness
CsaV3_6G006280	1620	1665	MeJA-responsiveness
CsaV3_6G006280	822	868	drought and abscisic acid responsive
CsaV3_6G006280	973	1019	drought and abscisic acid responsive
CsaV3_6G006280	1581	1627	drought and abscisic acid responsive
CsaV3_6G006280	1690	1736	drought and abscisic acid responsive
CsaV3_6G006280	1866	1912	drought and abscisic acid responsive
CsaV3_6G006280	878	926	ethylene responsiveness
CsaV3_6G006280	1211	1259	ethylene responsiveness
CsaV3_6G006280	1329	1378	salicylic acid responsiveness
CsaV3_6G006280	1564	1611	drought and abscisic acid responsive
CsaV3_6G006280	1872	1919	gibberellin-responsive
CsaV3_6G006280	683	728	abscisic acid responsiveness
CsaV3_6G006280	915	960	abscisic acid responsiveness
CsaV3_6G006280	1858	1905	abscisic acid responsiveness
CsaV3_6G006280	1962	2009	abscisic acid responsiveness
CsaV3_6G006280	19	65	nitrogen responsive
CsaV3_6G006280	706	752	nitrogen responsive
CsaV3_6G006280	1089	1135	nitrogen responsive
CsaV3_6G006280	1406	1452	nitrogen responsive
CsaV3_6G006280	1706	1752	nitrogen responsive
CsaV3_6G006280	683	729	nitrogen responsive
CsaV3_6G006280	914	960	nitrogen responsive
CsaV3_6G006280	913	958	MeJA-responsiveness
CsaV3_6G006280	977	1022	MeJA-responsiveness
CsaV3_6G006280	1620	1665	MeJA-responsiveness
CsaV3_6G006280	889	935	nitrogen responsive
CsaV3_6G016410	1200	1246	abscisic acid responsiveness
CsaV3_6G016410	1201	1246	abscisic acid responsiveness
CsaV3_6G016410	62	112	abscisic acid responsiveness
CsaV3_6G016410	643	690	abscisic acid responsiveness
CsaV3_6G016410	661	708	abscisic acid responsiveness
CsaV3_6G016410	861	908	abscisic acid responsiveness
CsaV3_6G016410	864	913	abscisic acid responsiveness
CsaV3_6G016410	22	68	nitrogen responsive
CsaV3_6G016410	1206	1252	nitrogen responsive
CsaV3_6G016410	1351	1397	nitrogen responsive
CsaV3_6G016410	1655	1701	nitrogen responsive
CsaV3_6G016410	867	916	nitrogen responsive
CsaV3_6G016410	1199	1247	nitrogen responsive
CsaV3_6G016410	1200	1246	nitrogen responsive
CsaV3_6G016410	760	808	wound-responsive
CsaV3_6G016410	1200	1246	nitrogen responsive
CsaV3_6G016410	729	775	drought and abscisic acid responsive
CsaV3_6G016410	1659	1705	drought and abscisic acid responsive
CsaV3_6G016410	1732	1778	drought and abscisic acid responsive
CsaV3_6G016410	240	288	ethylene responsiveness
CsaV3_6G016410	242	290	ethylene responsiveness
CsaV3_6G016410	1319	1367	ethylene responsiveness
CsaV3_6G016410	71	120	salicylic acid responsiveness
CsaV3_6G016410	479	526	drought and abscisic acid responsive
CsaV3_6G016410	266	315	defense and stress responsiveness
CsaV3_6G036160	25	71	drought and abscisic acid responsive
CsaV3_6G036160	575	621	drought and abscisic acid responsive
CsaV3_6G036160	1544	1590	drought and abscisic acid responsive
CsaV3_6G036160	1724	1769	MeJA-responsiveness
CsaV3_6G036160	183	229	low-temperature responsiveness
CsaV3_6G036160	558	607	defense and stress responsiveness
CsaV3_6G036160	962	1009	drought and abscisic acid responsive
CsaV3_6G036160	567	616	salicylic acid responsiveness
CsaV3_6G036160	1266	1315	salicylic acid responsiveness
CsaV3_6G036160	176	222	nitrogen responsive
CsaV3_6G036160	1593	1639	nitrogen responsive
CsaV3_6G036160	1770	1816	nitrogen responsive
CsaV3_6G036160	824	873	abscisic acid responsiveness
CsaV3_6G036160	1842	1891	abscisic acid responsiveness
CsaV3_6G036160	1843	1890	abscisic acid responsiveness
CsaV3_6G036160	149	195	nitrogen responsive
CsaV3_6G036160	523	569	nitrogen responsive
CsaV3_6G036160	1313	1359	nitrogen responsive
CsaV3_6G036160	1536	1582	nitrogen responsive
CsaV3_6G036160	1724	1769	MeJA-responsiveness
CsaV3_6G036160	149	195	drought-inducibility
CsaV3_6G036160	523	569	drought-inducibility
CsaV3_6G036160	1536	1582	drought-inducibility
CsaV3_6G036160	1721	1769	auxin-responsive
CsaV3_6G051180	180	226	drought and abscisic acid responsive
CsaV3_6G051180	465	511	drought and abscisic acid responsive
CsaV3_6G051180	948	994	drought and abscisic acid responsive
CsaV3_6G051180	1546	1592	drought and abscisic acid responsive
CsaV3_6G051180	1693	1739	drought and abscisic acid responsive
CsaV3_6G051180	189	237	ethylene responsiveness
CsaV3_6G051180	1405	1453	ethylene responsiveness
CsaV3_6G051180	312	357	MeJA-responsiveness
CsaV3_6G051180	1665	1712	drought and abscisic acid responsive
CsaV3_6G051180	-16	30	nitrogen responsive
CsaV3_6G051180	1032	1078	nitrogen responsive
CsaV3_6G051180	1174	1220	nitrogen responsive
CsaV3_6G051180	1725	1771	nitrogen responsive
CsaV3_6G051180	1786	1832	nitrogen responsive
CsaV3_6G051180	769	816	gibberellin-responsive
CsaV3_6G051180	721	768	abscisic acid responsiveness
CsaV3_6G051180	312	357	MeJA-responsiveness
CsaV3_6G051180	1123	1172	wound-responsive
CsaV3_6G051180	1512	1559	gibberellin-responsiveness
CsaV3_6G051180	1017	1063	nitrogen responsive
CsaV3_6G051180	1444	1490	nitrogen responsive
CsaV3_6G051180	1494	1540	nitrogen responsive
CsaV3_6G051180	1829	1875	nitrogen responsive
CsaV3_6G051180	691	741	nitrogen responsive
CsaV3_6G051180	1017	1063	drought-inducibility
CsaV3_6G051180	1444	1490	drought-inducibility
CsaV3_6G051180	1829	1875	drought-inducibility
CsaV3_7G033440	329	375	nitrogen responsive
CsaV3_7G033440	1381	1426	abscisic acid responsiveness
CsaV3_7G033440	194	241	abscisic acid responsiveness
CsaV3_7G033440	1163	1212	abscisic acid responsiveness
CsaV3_7G033440	1443	1493	abscisic acid responsiveness
CsaV3_7G033440	1925	1972	abscisic acid responsiveness
CsaV3_7G033440	1383	1428	MeJA-responsiveness
CsaV3_7G033440	1055	1101	nitrogen responsive
CsaV3_7G033440	1381	1427	nitrogen responsive
CsaV3_7G033440	1285	1331	drought and abscisic acid responsive
CsaV3_7G033440	1386	1432	drought and abscisic acid responsive
CsaV3_7G033440	876	924	ethylene responsiveness
CsaV3_7G033440	1524	1572	ethylene responsiveness
CsaV3_7G033440	1383	1428	MeJA-responsiveness
CsaV3_7G033440	616	663	drought and abscisic acid responsive
