# Supplementary material for: Genome-Wide Identification and Expression Analysis of NPF Genes in Cucumber (Cucumis sativus L.)
Source: Plants (Basel). 2023 Mar 9;12(6):1252. doi: 10.3390/plants12061252 (PMC10057324; doi:10.3390/plants12061252)
Supplement: Supplementary file 1 [file plants-12-01252-s001.zip › Table S3.xlsx]

## Sheet: Sheet1
Table S4. Expression profiles of CsNPF genes in different organs.
Gene name	Gene ID	Root of 4-Week-Old Seedlings	Hypocotyl of 4-Week-Old Seedlings	Cotyledon of 4-Week-Old Seedlings	True Leaf of 4-Week-Old Seedlings	Root	Stem	Young Leaf	Petiole of Young Leaf	Old leaf	Petiole of Old Leaf	Tendril	Female Floewr	Male Flower Bud	Male Flower	Unfertilized Ovary (not grew)	Peel of Unfertilized Ovary	Flesh of Unfertilized Ovary	Peel of 1-Week-Old Fruit	Flesh of 1-Week-Old Fruit	Peel of 2-Week-Old Fruit	Flesh of 2-Week-Old Fruit	Peel of 3-Week-Old Fruit	Flesh of 3-Week-Old Fruit
CsNPF1.1	CsaV3_7G033440	8.67259	82.6824	67.7143	75.5815	9.63064	55.2949	39.7581	366.893	51.1507	295.754	104.622	33.8239	32.9588	2.76308	25.1571	25.0308	25.6149	36.6407	37.8588	9.47292	33.0139	18.6992	18.5569
CsNPF1.2	CsaV3_2G030960	0.788022	0	0	0	1.6828	0	7.99212	0.826788	3.33553	0	0	0	1.03368	0	0	0	0	0	0	0	0	0	0
CsNPF1.3	CsaV3_2G030930	0	0	0	1.01479	0.829433	0	3.69547	1.46482	0	0	1.00565	0.679987	2.08099	0	3.84755	5.54338	0	0	0	2.11187	1.61519	6.833	0.686395
CsNPF1.4	CsaV3_1G024440	0	0	0	0	0	0	0.694382	0	0.768439	0	0	0	0	0	0	0	0	0	0	0	0	0	0
CsNPF2.1	CsaV3_1G033540	0	3.78903	1.70865	2.17486	0	59.5258	12.6042	15.5733	2.52057	15.9429	10.7752	5.08221	13.9146	1.2263	7.91149	2.73871	9.89175	3.92473	5.7101	1.99524	8.40827	0	4.06057
CsNPF2.2	CsaV3_1G033560	0	0.684236	0	0	0	7.9143	0	0	0	1.97235	3.08548	0	0	0	0	0	0	0	0	0	0	0	0
CsNPF2.3	CsaV3_1G033600	2.24707	2.59434	0	0	3.93757	0	0	0	0	0	0	0	0	0	0	0	0	0	0	0	0	0	0
CsNPF2.4	CsaV3_1G007960	0	0	0	0	0	0	0	0	0	0	0	0	0	0	0	0	0	0	0	0	0	0	0
CsNPF2.5	CsaV3_4G025480	0	0	0	0	0	0	0	0	0	0	0	0	0	0	0	0	0	0	0	0	0	0	0
CsNPF2.6	CsaV3_1G002110	0	9.88485	37.5556	9.07709	7.71941	19.2325	3.00702	12.2411	6.30359	14.8584	55.1998	211.364	38.753	365.974	5.22755	24.8293	25.0824	10.5967	9.48621	62.826	46.5299	64.8491	58.362
CsNPF2.7	CsaV3_1G002120	0	0	0	0	0	0	0	0	0	0	4.13822	2.17579	0	1.06607	0	1.63004	1.08871	0	0.814772	0	2.87652	0	5.20352
CsNPF2.8	CsaV3_5G032220	3.67312	2.96615	3.22844	4.99256	22.146	2.77126	5.16419	3.1535	0.87255	2.74669	4.64216	23.6021	7.78689	0	11.7165	1.68561	33.0216	2.63194	29.4244	1.63945	57.4655	0	102.111
CsNPF3.1	CsaV3_6G003430	1.277	22.8905	19.4858	21.2895	6.35353	14.9462	8.52942	25.7198	21.6894	27.0876	101.671	107.82	204.711	151.675	23.935	93.2647	45.2144	54.7996	16.3088	95.0138	32.6531	261.79	92.216
CsNPF3.2	CsaV3_3G039930	25.2495	38.5964	5.05978	7.26117	6.53645	6.12518	8.20846	30.6717	9.29432	10.5515	64.2906	12.3463	27.0787	0.925401	31.3042	0.943653	47.7021	0	53.5534	0	76.8257	0	87.2239
CsNPF4.1	CsaV3_2G007400	0	0	0	0	0	0	1.6419	0	0	0	0	0	0	0	4.06348	3.16257	9.65218	0	11.1476	1.04092	5.46427	0	2.3692
CsNPF4.2	CsaV3_3G006650	3.69221	19.5171	0	0	56.4186	11.7286	0.975385	14.5684	0	5.10739	18.3192	3.92901	0	1.17811	0.979517	4.64029	17.6372	3.04779	5.78749	5.48076	5.21658	5.89173	6.23644
CsNPF4.3	CsaV3_5G039430	6.65317	15.8976	0	0	122.325	4.93536	0.764397	9.09525	0.613025	7.62999	1.93727	0	0	0	0	0	4.71357	0	1.91247	0	2.01453	0	1.56418
CsNPF4.4	CsaV3_1G002140	1.97074	1.62549	3.14531	1.63302	1.83458	4.47291	5.8481	1.54139	2.33273	1.38176	0.668521	5.88589	38.2943	0.988524	2.57471	15.2139	5.94248	2.66243	3.38347	5.37561	8.21528	26.2271	9.40226
CsNPF4.5	CsaV3_5G032350	39.0655	12.1973	29.2455	26.4313	17.0281	7.32311	16.0765	6.94093	38.9961	10.2022	5.59761	34.6586	2.23404	2.825	1.46515	0.598428	2.60376	0	1.14396	1.12141	9.03231	5.25497	22.6262
CsNPF4.6	CsaV3_6G036160	0	4.43132	4.63089	0.899644	0	0	0	0	1.39886	0	0.916325	0	0.852868	0	0	0	5.33635	0	4.43425	0	18.8424	0	7.70558
CsNPF4.7	CsaV3_6G051180	0	0.745595	0	0	0	0	0	0	0	0	0.458061	0	0	0	0	0	0	0	0.642494	0	0	0	0
CsNPF4.8	CsaV3_2G028250	3.8408	1.86977	1.57279	1.63695	17.392	2.93306	0	1.23335	0.594813	0	0.428846	0.934433	0.747453	1.28479	0	1.66473	1.62053	2.56609	2.40973	4.67492	1.66779	0	1.44125
CsNPF5.1	CsaV3_5G010820	4.65905	4.49266	0	0.957567	16.4439	5.1365	32.3163	4.43503	23.3252	3.27641	17.067	6.56539	4.37243	0.916149	2.8594	0.793896	6.45707	0	3.97519	0.670117	11.0233	4.85026	9.29819
CsNPF5.2	CsaV3_2G012580	110.53	113.104	124.607	100.624	20.958	26.7705	34.6492	26.859	33.3587	46.5363	62.7939	59.9777	13.3061	27.124	17.4946	5.84485	13.6345	22.806	14.9075	16.7916	34.5701	15.9462	30.9396
CsNPF5.3	CsaV3_3G028210	0	0	0	0	0	0	0	0	0	0	0	0	0	0	0	0	0	0	0	0	0	0	0
CsNPF5.4	CsaV3_3G011820	0	0.583357	1.12858	0.888679	0	0	0.852462	0	1.55418	1.27616	0.44097	1.72384	0	1.09798	0	0	0	0	0	0	0	0	0
CsNPF5.5	CsaV3_3G011830	7.09255	1.92713	0	0	1.46294	1.65862	0.572737	7.11859	0.997288	6.03714	6.30668	0	0	0	1.96544	0	1.77973	0	0.786602	0	0.561496	0	0.787293
CsNPF5.6	CsaV3_3G011840	0	2.89759	35.1564	17.1069	0	3.90746	9.80502	21.2814	7.45766	8.34009	15.2216	3.44058	3.07963	1.68065	0.893054	10.6674	0	7.07816	0	14.9214	0	5.71586	0
CsNPF5.7	CsaV3_3G011850	3.29292	1.25203	4.4563	1.77637	1.89966	0	0	0	0	0	0	0	0	0	0	0	0	0	0	0	0	0	0
CsNPF5.8	CsaV3_5G036750	241.458	70.5202	3.02496	0.98142	41.0802	49.0874	0	3.76852	0	0	3.24889	1.94029	0	0	1.62667	0	10.2649	0	3.19034	1.02237	31.387	5.10341	44.7699
CsNPF5.9	CsaV3_3G034470	1.3065	19.0276	6.10556	17.5331	11.9622	11.2319	11.9556	20.7961	3.16178	12.5628	12.3715	4.5147	12.6009	4.72548	2.74976	13.5192	10.6617	17.4978	7.65983	6.69026	3.60782	4.16949	4.93935
CsNPF5.10	CsaV3_4G025540	97.6306	174.311	10.888	11.8866	251.693	60.7723	1.682	21.6396	5.17395	21.7478	1.78093	2.56145	1.8446	0	0	0	3.706	0	3.83426	0	2.66433	0	1.71729
CsNPF5.11	CsaV3_3G042000	7.9151	25.3084	6.32344	15.8707	17.0677	6.73723	0	4.50319	3.58143	26.7485	21.8005	26.7735	1.99903	15.5239	3.89817	1.43781	9.4937	0	4.18655	0.71515	7.30781	1.76684	10.37
CsNPF5.12	CsaV3_5G040500	9.74395	11.7898	13.4132	14.401	9.76357	10.3881	9.69083	9.60323	10.2471	8.27999	15.197	9.72132	8.50597	7.13797	12.3451	7.59056	11.2485	12.6194	10.6601	8.91954	11.0203	5.74499	10.1967
CsNPF5.13	CsaV3_5G040510	26.5934	25.2651	33.5498	28.6078	23.736	15.5569	18.2197	15.0151	23.6016	23.6591	27.3507	32.9033	11.2027	29.0053	13.4364	11.4331	13.0408	17.7547	10.7933	17.7416	12.7023	19.9055	17.2521
CsNPF5.14	CsaV3_5G004800	4.17113	6.33672	5.46023	6.6994	16.743	68.3727	22.0157	24.7938	23.1353	36.9811	61.3586	12.1245	16.9594	4.24223	42.8343	93.0087	74.2047	29.1141	5.04403	35.4534	5.2284	98.2997	34.3331
CsNPF5.15	CsaV3_5G004810	0	5.72111	0.557064	4.22402	3.71061	11.8297	8.46354	15.5189	1.90718	9.64696	8.35697	3.01272	10.2011	1.4195	8.62332	13.7541	9.61739	23.3515	8.08807	6.68665	3.21988	4.59366	2.27392
CsNPF5.16	CsaV3_5G004770	23.4309	24.2712	26.2184	33.6115	12.0976	22.1325	34.5025	26.4602	32.6486	25.8304	35.4726	20.5921	18.6817	15.9106	35.0153	37.4435	30.1507	50.8838	27.7229	26.6119	22.956	21.4241	18.5863
CsNPF5.17	CsaV3_5G040490	0	0	2.20516	1.08763	0	0.785233	0	0	0.612069	0	0.81363	0	0	0	0.754404	0	0	0	0	0	0	0	0
CsNPF6.1	CsaV3_4G002150	0	1.08568	21.918	6.86816	0	4.73212	23.4567	8.07955	38.289	15.1787	20.7687	8.17121	40.4907	6.81074	2.75751	19.4217	0.916769	34.4914	1.61248	117.14	3.88422	71.2816	3.13756
CsNPF6.2	CsaV3_1G030010	0.675154	96.3119	41.0359	22.5179	3.20093	56.9626	18.4194	133.641	18.0275	74.3022	228.21	40.9114	13.5981	75.8506	13.1203	12.3397	9.45217	11.1481	14.7813	17.8237	10.1707	23.5832	12.5231
CsNPF6.3	CsaV3_2G002800	18.305	24.4396	19.7702	19.5856	14.7435	23.2518	20.4559	132.605	12.4066	26.2011	21.7844	22.4315	28.3033	19.8173	46.5017	9.4315	23.8291	13.9688	30.9722	18.0613	28.3256	12.1483	18.254
CsNPF6.4	CsaV3_5G004050	252.169	30.6315	0	0	114.652	0	0	0	0	0	0	0	0	0	0	0	0	0	0	0	0	0	0
CsNPF6.5	CsaV3_3G002970	23.4781	59.0026	169.393	70.5435	2.36587	19.9329	14.6732	27.9901	61.0585	30.52	87.8148	46.7644	8.06538	3.63499	16.9443	29.8488	25.4033	24.4208	31.6081	28.523	52.1376	19.2351	27.9955
CsNPF6.6	CsaV3_2G034610	3.42664	7.48641	60.2428	18.1123	7.89641	47.8981	4.53552	5.65735	10.8233	19.1469	95.8947	302.179	106.574	462.949	11.5602	3.03487	16.5185	5.58327	17.6453	0	16.1034	3.18697	28.4037
CsNPF7.1	CsaV3_1G042330	0	0	0	0	0	0	0	0	0	0	0	0	1.36085	0	0	0	0	0	0	0	0	0	0
CsNPF7.2	CsaV3_3G001980	4.60607	1.51466	1.04391	0.730452	26.0422	11.5634	0	2.80843	4.56804	27.8598	15.8943	8.0552	3.84024	0	2.44557	0.966382	1.12935	0	0	0.565849	0	6.18602	1.09241
CsNPF7.3	CsaV3_3G010210	13.1322	64.2904	16.378	19.7711	46.4626	79.3492	10.2858	106.199	2.14668	11.9507	52.5977	67.1521	5.25066	57.4255	22.9704	6.57	33.4202	5.42962	21.3407	13.7745	29.4991	10.4511	29.1809
CsNPF7.4	CsaV3_6G006280	0.913221	1.86688	0	0	3.95141	0	0	0	0	0	0	0	0	0	0.972276	0.848982	0	0	0	4.42445	0.83839	0	0
CsNPF7.5	CsaV3_3G049430	23.3824	5.44368	0.798587	0.763988	32.3885	5.69447	0	4.11473	1.59413	27.3391	5.87178	40.2935	23.5996	70.4876	5.79472	0	0.849016	0	0	0	1.14535	0	0.876908
CsNPF7.6	CsaV3_1G016940	19.4996	4.98255	0.819468	0	28.0001	5.30494	0	3.61404	1.54735	26.9469	5.5529	36.7997	21.8885	67.1335	5.29785	0	0.729379	0	0	0	0.99183	0	0.829251
CsNPF8.1	CsaV3_6G016410	24.8237	16.9607	36.6025	18.3762	13.8731	17.0134	17.1324	21.0521	17.3914	14.1611	24.98	48.1523	9.12575	45.7352	18.8272	16.9082	16.9196	16.2356	15.8852	24.76	23.1229	22.8423	20.7117
CsNPF8.2	CsaV3_3G034140	0	0	1.03648	0	0	0.82977	0	0.869963	0	1.32876	1.53654	60.1366	21.4662	134.899	0.780787	0	0	0	0	0	1.7911	2.80893	5.7104
CsNPF8.3	CsaV3_5G017330	35.0931	26.7648	22.2811	21.6157	14.8264	15.2795	16.3481	16.1182	12.2364	14.3298	25.1222	70.9566	31.3158	69.4118	17.8402	9.7729	20.2442	16.5318	22.6459	16.9955	18.5663	9.60287	18.0361
