# Supplementary material for: Genome-Wide Identification and Expression Analysis of NPF Genes in Cucumber (Cucumis sativus L.)
Source: Plants (Basel). 2023 Mar 9;12(6):1252. doi: 10.3390/plants12061252 (PMC10057324; doi:10.3390/plants12061252)
Supplement: Supplementary file 1 [file plants-12-01252-s001.zip › Table S4.xlsx]

## Sheet: Sheet1
Table S5.RNA-seq of CsNPF genes under salt, heat and cold stress.
Gene Name	Gene ID	Control	75mM NaCl	HT0h	HT3h	HT6h	CS_0h	CS_2h	CS_6h	CS_12h
CsNPF1.1	CsaV3_7G033440	123.82	24.55	12.5712	8.41143	7.80997	63.5	69.05	62.45	58.67
CsNPF1.2	CsaV3_2G030960	1.38	1.6	9.56641	13.0895	9.33747	0.2	0.24	0.3	0.18
CsNPF1.3	CsaV3_2G030930	1.28	0.16	10.1079	5.13578	3.44733	7.59	6.61	7.18	5.5
CsNPF1.4	CsaV3_1G024440	0.03	0.01	0.0309529	0.0282385	0.124814	0.29	0.23	0.21	0.09
CsNPF2.1	CsaV3_1G033540	0.01	1.08	7.2776	16.2978	17.2543	0.62	0.92	0.58	1.3
CsNPF2.2	CsaV3_1G033560	2.44	0.78	0.0245553	0.0317315	0.0493947	0.03	0.03	0.02	0
CsNPF2.3	CsaV3_1G033600	20.38	0.24	0.333789	0.337142	0.288803	0.03	0.04	0.01	0.01
CsNPF2.4	CsaV3_1G007960	0.44	0.44	0.301018	0.185662	0.179045	0.04	0.02	0.02	0
CsNPF2.5	CsaV3_4G025480	0.1	0.16	0	0.00821401	0.00752	0	0	0	0
CsNPF2.6	CsaV3_1G002110	0.19	0.3	2.53581	5.22356	6.64854	80.86	94.01	86.86	85.26
CsNPF2.7	CsaV3_1G002120	0.22	1.28	0.144109	0.0794075	0.144349	0.12	0.06	0.11	0.03
CsNPF2.8	CsaV3_5G032220	2.54	0.39	1.62975	1.76089	3.11297	9.25	10.68	15.17	10.56
CsNPF3.1	CsaV3_6G003430	9.22	0.08	9.12526	14.279	11.7906	73.7	69.71	64.76	65.57
CsNPF3.2	CsaV3_3G039930	12.7	2.7	4.59938	8.86407	19.9095	3.6	3.18	2.29	1.55
CsNPF4.1	CsaV3_2G007400	0.01	0.07	1.16954	0.461117	0.451684	0.69	0.4	0.61	0.19
CsNPF4.2	CsaV3_3G006650	0.22	28.86	0.44995	0.611958	0.354498	3.7	4.18	2.91	1.8
CsNPF4.3	CsaV3_5G039430	0.59	0.56	0.226744	0.0319392	0.0733198	2.43	2.6	1.68	0.84
CsNPF4.4	CsaV3_1G002140	0.49	3.07	12.5653	46.9545	17.3813	9.43	7.13	7.45	7.11
CsNPF4.5	CsaV3_5G032350	4.17	74.06	2.19849	4.88277	12.3627	14.92	14.59	13.23	8.76
CsNPF4.6	CsaV3_6G036160	0.41	0.06	0	0.0258066	0	0.18	0.38	0.15	0.48
CsNPF4.7	CsaV3_6G051180	1.14	0.92	0.647276	2.24812	2.83621	0.1	0.14	0.16	0.44
CsNPF4.8	CsaV3_2G028250	3.41	7.2	0.129407	0.126163	0.212874	5.34	5.98	18.5	31.42
CsNPF5.1	CsaV3_5G010820	2.9	6.4	11.2033	15.4206	10.4273	37.92	32.82	29.97	36.95
CsNPF5.2	CsaV3_2G012580	37.34	5.4	7.51468	4.77113	14.7342	22.08	26.05	30.51	30.64
CsNPF5.3	CsaV3_3G028210	0.14	3.8	0.0330554	0.00730049	0	0.34	0.42	0.59	0.81
CsNPF5.4	CsaV3_3G011820	0.21	5.91	0.0191569	0.103652	0.0927324	0.31	0.3	0.42	0.58
CsNPF5.5	CsaV3_3G011830	4.7	8	0.381157	0.0538722	0.13483	0.27	0.35	0.97	1.77
CsNPF5.6	CsaV3_3G011840	1.06	0.23	3.83014	2.66295	4.28855	22.38	22.93	36.26	31.43
CsNPF5.7	CsaV3_3G011850	0.09	2.19	0.0178101	0.281254	1.35159	23.05	28.79	39.48	28.93
CsNPF5.8	CsaV3_5G036750	8.79	3.13	0.45916	0.769243	0.525817	0.2	0.16	0.08	0.09
CsNPF5.9	CsaV3_3G034470	14.5	2.05	1.97609	1.76196	1.58536	35.42	26.22	28.36	19.56
CsNPF5.10	CsaV3_4G025540	0.17	1.64	0.340558	0.18044	0.0931275	15.58	21.98	7.61	10.87
CsNPF5.11	CsaV3_3G042000	0.57	1.19	0.236331	0.36065	0.217617	2.75	1.87	1.48	2.19
CsNPF5.12	CsaV3_5G040500	8.89	15.68	8.62186	7.06255	8.21049	10.51	11.27	8.31	7.39
CsNPF5.13	CsaV3_5G040510	31.1	22.54	13.4043	25.7603	17.5894	33.13	37.78	28.83	37.58
CsNPF5.14	CsaV3_5G004800	11.86	11.62	103.685	70.6767	46.6413	77.34	77.33	67.68	63.94
CsNPF5.15	CsaV3_5G004810	47.8	11	28.2855	24.1943	23.3432	11.87	13.51	15.84	14.82
CsNPF5.16	CsaV3_5G004770	24.84	14.9	78.3015	164.909	134.87	35.47	37.73	31.81	27.43
CsNPF5.17	CsaV3_5G040490	0.32	3	1.72449	2.42728	1.66287	9.03	7.64	5.86	5.93
CsNPF6.1	CsaV3_4G002150	0.02	0.4	13.5917	6.84397	6.17665	4.88	3.75	3.99	2.72
CsNPF6.2	CsaV3_1G030010	0.46	0.26	1.78404	3.3779	10.1496	25.93	33.38	15.97	12.16
CsNPF6.3	CsaV3_2G002800	67.11	54.04	6.91211	6.10684	5.64986	39.4	39.62	32.97	21.95
CsNPF6.4	CsaV3_5G004050	193.1	15.12	0	0	0	0	0	0	0
CsNPF6.5	CsaV3_3G002970	47.62	2.2	20.1684	28.4665	18.9181	64.63	68.6	70.36	52.63
CsNPF6.6	CsaV3_2G034610	4.04	3.12	8.79744	9.48422	5.25593	301.21	275.63	193.09	210.27
CsNPF7.1	CsaV3_1G042330	0	1.01	0	0	0	0.02	0.04	0.06	0.02
CsNPF7.2	CsaV3_3G001980	3.87	0.23	1.3153	0.603539	0.501546	16.75	15.74	8.75	8.06
CsNPF7.3	CsaV3_3G010210	10.22	270.13	3.56609	6.28055	6.53532	3.12	2.84	4.03	8.03
CsNPF7.4	CsaV3_6G006280	1.78	6.74	0.958837	0.497658	0.483452	0.28	0.22	0.24	0.22
CsNPF7.5	CsaV3_3G049430	9.63	2.6	0.204023	0.893688	0.781502	1.17	1.34	0.79	0.58
CsNPF7.6	CsaV3_1G016940	8.61	1.89	0.0545658	0.135662	0.0325869	1.11	1.13	0.58	0.36
CsNPF8.1	CsaV3_6G016410	38.83	37.93	2.70644	5.70117	6.67433	19.79	20.98	18.22	20.74
CsNPF8.2	CsaV3_3G034140	0.21	0.19	0.0490475	0.0925749	0.0115632	0.07	0.04	0.04	0.05
CsNPF8.3	CsaV3_5G017330	63.97	61.74	13.0941	31.8404	28.347	28.13	31.98	25.98	32.93
