# Supplementary material for: Genome-Wide Identification and Expression Analysis of NPF Genes in Cucumber (Cucumis sativus L.)
Source: Plants (Basel). 2023 Mar 9;12(6):1252. doi: 10.3390/plants12061252 (PMC10057324; doi:10.3390/plants12061252)
Supplement: Supplementary file 1 [file plants-12-01252-s001.zip › Table S5.xlsx]

## Sheet: Sheet1
Table S6. FPKM values of CsNPF genes under N deficiency treatments.
Gene Name	Gene ID	NN-O1	NN-O2	NN-O3	LN-O1	LN-O2	LN-O3
CsNPF1.1	CsaV3_7G033440	6.09264	5.15904	6.22428	8.05075	8.29604	7.19061
CsNPF1.2	CsaV3_2G030960	1.15615	0.938184	0.767739	2.29466	2.656	2.75382
CsNPF1.3	CsaV3_2G030930	0.612927	0.88446	0.345699	1.94797	2.19241	1.58236
CsNPF1.4	CsaV3_1G024440	0	0	0	0.011641	0	0
CsNPF2.1	CsaV3_1G033540	0.079486	0.241843	0.144299	0.144772	0.185116	0.110425
CsNPF2.2	CsaV3_1G033560	0.144579	0.262632	0.142984	0.50971	0.364487	0.517959
CsNPF2.3	CsaV3_1G033600	0.994296	0.705224	0.624115	2.25337	1.3573	1.28836
CsNPF2.4	CsaV3_1G007960	0.217513	0.128339	0.130112	0.104364	0.274787	0.259299
CsNPF2.5	CsaV3_4G025480	0	0	0	0	0	0
CsNPF2.6	CsaV3_1G002110	0.307098	0.348784	0.26947	0.677191	0.545675	0.895624
CsNPF2.7	CsaV3_1G002120	0.313754	0.368548	0.38501	0.399606	0.348655	0.393034
CsNPF2.8	CsaV3_5G032220	0.763162	0.570124	0.661039	1.00726	1.0633	0.55992
CsNPF3.1	CsaV3_6G003430	0.46666	0.424199	0.365112	1.22113	0.943417	1.26913
CsNPF3.2	CsaV3_3G039930	3.94156	3.13209	3.04214	5.24958	4.76532	6.44973
CsNPF4.1	CsaV3_2G007400	0	0	0	0	0	0
CsNPF4.2	CsaV3_3G006650	72.4237	65.2878	59.8216	37.4024	38.183	36.5053
CsNPF4.3	CsaV3_5G039430	7.51353	6.89316	5.82201	10.9198	11.8218	9.33566
CsNPF4.4	CsaV3_1G002140	1.31847	1.47603	1.24612	1.2452	1.38378	1.33369
CsNPF4.5	CsaV3_5G032350	10.5623	9.99969	8.89578	10.5397	11.5603	10.642
CsNPF4.6	CsaV3_6G036160	0.090394	0.123168	0.100011	0.042326	0.129406	0.241531
CsNPF4.7	CsaV3_6G051180	0.914479	0.752423	1.10438	0.638934	0.679273	0.519172
CsNPF4.8	CsaV3_2G028250	1.70493	1.43085	1.40238	1.3127	1.31089	1.97938
CsNPF5.1	CsaV3_5G010820	10.9718	11.1797	9.94907	13.7319	12.9114	11.6048
CsNPF5.2	CsaV3_2G012580	4.06373	3.6369	3.42305	9.02588	10.3947	8.08047
CsNPF5.3	CsaV3_3G028210	0.005307	0	0	0	0	0.001372
CsNPF5.4	CsaV3_3G011820	0.151051	0.228084	0.154131	0.254566	0.178777	0.300853
CsNPF5.5	CsaV3_3G011830	2.93203	3.52364	2.07637	3.97141	3.57587	4.21255
CsNPF5.6	CsaV3_3G011840	0.090181	0.148056	0.125247	0.109023	0.137753	0.200293
CsNPF5.7	CsaV3_3G011850	1.40995	1.48582	1.25813	1.65351	1.17658	2.30368
CsNPF5.8	CsaV3_5G036750	51.7357	56.3947	51.3763	33.6702	34.2437	33.2377
CsNPF5.9	CsaV3_3G034470	7.13943	6.62359	6.27478	7.66029	8.24181	9.29328
CsNPF5.10	CsaV3_4G025540	30.6429	25.691	21.3049	22.5044	20.0672	21.5105
CsNPF5.11	CsaV3_3G042000	17.0839	17.0412	11.9921	17.2062	16.8752	18.5705
CsNPF5.12	CsaV3_5G040500	8.2058	8.82011	7.52756	10.9307	11.3569	12.1307
CsNPF5.13	CsaV3_5G040510	44.0333	49.4124	40.8664	38.8089	32.4737	38.1482
CsNPF5.14	CsaV3_5G004800	25.471	28.4689	23.8546	33.1946	29.7031	32.9343
CsNPF5.15	CsaV3_5G004810	2.63018	2.25206	2.15106	3.80357	3.74498	4.14567
CsNPF5.16	CsaV3_5G004770	14.0311	14.5421	15.3466	22.4201	20.8869	20.0843
CsNPF5.17	CsaV3_5G040490	0.359033	0.434041	0.511475	0.341796	0.27486	0.171261
CsNPF6.1	CsaV3_4G002150	0.016059	0.015669	0	0	0.018981	0.016808
CsNPF6.2	CsaV3_1G030010	0.174625	0.039451	0.089047	0.185901	0.215488	0.175859
CsNPF6.3	CsaV3_2G002800	13.1567	12.5131	12.8958	15.2909	16.8338	14.8957
CsNPF6.4	CsaV3_5G004050	242.707	279.495	219.377	138.163	127.231	149.168
CsNPF6.5	CsaV3_3G002970	15.8027	14.4917	15.4727	15.6354	15.4082	17.4445
CsNPF6.6	CsaV3_2G034610	0.36805	0.412545	0.130891	0.510594	0.378474	0.614409
CsNPF7.1	CsaV3_1G042330	0	0	0	0	0	0
CsNPF7.2	CsaV3_3G001980	14.8753	15.6062	14.1939	69.7297	65.9289	56.6016
CsNPF7.3	CsaV3_3G010210	47.7178	49.6007	47.3713	83.0106	82.0649	82.3106
CsNPF7.4	CsaV3_6G006280	1.51202	1.68989	1.26234	1.83373	1.74039	2.88593
CsNPF7.5	CsaV3_3G049430	21.1359	19.516	18.609	56.9079	56.7184	53.4142
CsNPF7.6	CsaV3_1G016940	19.3007	17.5743	16.6708	51.5863	52.5651	46.6867
CsNPF7.7	CsaV3_6G016410	17.0415	16.8769	18.3916	18.4181	19.4075	19.1196
CsNPF7.8	CsaV3_3G034140	0.18236	0.190585	0.175457	0.127439	0.201932	0.192671
CsNPF7.9	CsaV3_5G017330	35.6027	35.8686	33.8943	40.6542	37.715	37.0719
