# Supplementary material for: Genome-Wide Identification and Expression Analysis of NPF Genes in Cucumber (Cucumis sativus L.)
Source: Plants (Basel). 2023 Mar 9;12(6):1252. doi: 10.3390/plants12061252 (PMC10057324; doi:10.3390/plants12061252)
Supplement: Supplementary file 1 [file plants-12-01252-s001.zip › Table S6.xlsx]

## Sheet: Sheet1
Table S2. List of q-RT PCR primers used in this study.
Gene name	Gene ID	Forward primer	Reverse primer
CsNPF1.1	CsaV3_7G033440	TGGTGCCTTTCTCGCTGATT	ACCATCGCCGTTAGCCATAG
CsNPF1.2	CsaV3_2G030960	ACCTTGCCTTTGGTGCAGAT	AAACATGAGTGCAACCGGGA
CsNPF1.3	CsaV3_2G030930	GGTTCTCCGACGACCCAAAT	TGCCCGATTGCGTAAAAAGC
CsNPF1.4	CsaV3_1G024440	TAGCCAACGTACCAGGAGGA	TAGCGAGAACAGCGCTACTG
CsNPF2.1	CsaV3_1G033540	GCATTTGCCTCGCCACTAAC	TGGTGCTCGATCAAGCCTTT
CsNPF2.3	CsaV3_1G033600	AGGCTCTCGTTTCACCACAG	AAGCCCCAACCCCAACTAAC
CsNPF2.8	CsaV3_5G032220	AAAGGGCGGAAAGGGATAGC	AACATCAGCACCGTCGGAAT
CsNPF3.1	CsaV3_6G003430	CTCGACCGTGGCATTACCTT	GCTATACTGTGGGACGAGCC
CsNPF3.2	CsaV3_3G039930	CCCTTATCGGCGCTCTCATT	CATTAGTTGCGTGCCGGATG
CsNPF4.2	CsaV3_3G006650	AGGAAGACCTTCCAACCCGA	ATCAGATTGTTCCCCACCGC
CsNPF4.3	CsaV3_5G039430	CCAGGACTAAGGCCATCACC	AATTGGTCTGCCCCATGTGA
CsNPF4.4	CsaV3_1G002140	ACATGTGGAAGAAGCTCAAC	CCTCCATGGCGTCCTTTTACT
CsNPF4.5	CsaV3_5G032350	TCATTGTCTTCTTTGCGGGA	GCCACCAGATATAGTCCCGC
CsNPF4.6	CsaV3_6G036160	AACAAGCCGCCACAATGAAC	GAGTGAGGGATCGAGCGAAG
CsNPF4.8	CsaV3_2G028250	CTGCGTATTTGGAATGGGCG	CCACCACCGTACTCGTGAAA
CsNPF5.14	CsaV3_5G004800	ACCATGGTTGGTTTGCAGGA	ATCCCGGCATGTTATCGGTC
CsNPF5.17	CsaV3_5G040490	CCAACTGTCCGTCTCTGCTT	ACTGTGATCGTCGGTTGTCC
CsNPF5.2	CsaV3_2G012580	TTTCGTCACCGTTTCGTTGC	GAGGACAATCCCAATGCCCA
CsNPF6.3	CsaV3_2G002800	TCTTTCCATGCTTGGGGGTT	TTGCTGGCAATAGGATGGCA
CsNPF6.4	CsaV3_5G004050	CTAAGCCCACTCCAACGTGT	CCAAAACACGCTCAATGGCA
CsNPF7.2	CsaV3_3G001980	CCTTGCCCTGAACCTTGGAT	TAACGCGGAGTTCCGATGAG
CsNPF7.3	CsaV3_3G010210	CGGTCATCCTGCTATCCGAG	CGGTCATCCTGCTATCCGAG
CsNPF7.5	CsaV3_3G049430	CCTGACAAGGGTTTTGCAGC	ATGGAGTGTCCTCATCCCCA
CsNPF7.6	CsaV3_1G016940	CCTGACAAGGGTTTTGCAGC	ATGGAGTGTCCTCATCCCCA
